# Supplementary material for: Astrocyte deletion of α2-Na/K ATPase triggers episodic motor paralysis in mice via a metabolic pathway
Source: Nat Commun. 2020 Dec 2;11:6164. doi: 10.1038/s41467-020-19915-2 (PMC7710756; doi:10.1038/s41467-020-19915-2)
Supplement: Supplementary file 14 — Supplementary Data 1 [file 41467_2020_19915_MOESM14_ESM.xlsx]

## Sheet: P24 Bulk RNA-Seq
Supplementary Data 1. Differential Gene Experession
We performed differential RNA gene expression using EDGER. Comparison is cKO to WT (i.e. positive log2 fold change is a gene upregulated in the cKO). We report all significantly changed genes (FDR<0.05).
Gene ID	log2 Fold Change	log2 CPM	P Value	FDR	Gene Name		List of Genes Upregulated in cKO	List of Genes Downregulated in cKO
ENSMUSG00000007107	-2.72146	4.77874	5.13018e-157	1.31753e-152	Atp1a4	Left	Gm14053	Ms4a15
ENSMUSG00000007097	-2.94844	9.00407	4.35592e-135	5.59344e-131	Atp1a2	All differentially expressed genes	Fam187a	Gm2474
ENSMUSG00000075510	5.8601	2.08324	3.42383e-91	2.93102e-87	Fam187a	in order of most to least significant	Mylk2	Foxd3
ENSMUSG00000038034	-1.78449	9.4486	4.63084e-77	2.97323e-73	Igsf8	(lowest to highest FDR)	Gdf15	S100a5
ENSMUSG00000020932	2.50943	8.89013	1.02668e-70	5.27343e-67	Gfap		Lgals3	Gm23310
ENSMUSG00000097410	1.60685	9.42537	1.48049e-46	6.337e-43	Gm26668	Right:	Gm13698	Gm25461
ENSMUSG00000029816	3.84088	4.72404	5.83246e-36	2.13985e-32	Gpnmb	Sorted into up and down-	Gm13693	Eomes
ENSMUSG00000026697	-1.52268	3.18309	9.36969e-34	3.00791e-30	Myoc	regulated genes in order of largest	Gm13696	Gm11416
ENSMUSG00000038508	5.61635	1.41913	4.34535e-31	1.23997e-27	Gdf15	to smallest magnitude	Gm13694	Frmd7
ENSMUSG00000024091	-0.930457	5.64873	1.37143e-26	3.52211e-23	Vapa	of change (largest	Gm13697	Atp1a2
ENSMUSG00000031283	1.34375	4.14999	2.77331e-24	6.47491e-21	Chrdl1	abs value log2FC to smallest)	Gm13691	Stoml3
ENSMUSG00000030717	2.644	3.64748	3.54468e-24	7.5862e-21	Nupr1		Gm13695	Atp1a4
ENSMUSG00000023367	1.23613	3.85405	8.83564e-24	1.74551e-20	Tmem176a		Cwc22	Tbx21
ENSMUSG00000031490	1.5734	2.33189	1.06136e-23	1.94698e-20	Eif4ebp1		S100a4	Omp
ENSMUSG00000044708	1.11859	8.07859	1.79719e-22	3.07703e-19	Kcnj10		Gpnmb	Th
ENSMUSG00000022122	1.24798	5.7648	1.63478e-21	2.62403e-18	Ednrb		Gm42674	Gm5083
ENSMUSG00000002332	1.92179	6.27652	3.27501e-21	4.94757e-18	Dhrs1		Syt15	Gm21956
ENSMUSG00000025348	1.09066	4.3636	1.43211e-20	2.0433e-17	Itga7		Vim	Doc2g
ENSMUSG00000007682	0.807608	6.52139	2.42596e-20	3.27913e-17	Dio2		Gm42822	Adamts19
ENSMUSG00000020256	1.47335	2.88596	1.5427e-19	1.98099e-16	Aldh1l2		Cdsn	Cdhr1
ENSMUSG00000018217	0.882281	4.0904	1.31111e-18	1.60342e-15	Pmp22		Col5a3	Sp8
ENSMUSG00000041479	3.27821	1.78511	1.67179e-18	1.95159e-15	Syt15		Flnc	Gm16547
ENSMUSG00000038776	1.20132	4.41809	4.53751e-18	5.06662e-15	Ephx1		Eda2r	Fam217a
ENSMUSG00000032648	-0.880822	4.7152	6.04315e-18	6.46668e-15	Pygm		Nupr1	Igsf8
ENSMUSG00000022146	1.37745	2.83124	6.53709e-18	6.47903e-15	Osmr		Ip6k3	Gm37100
ENSMUSG00000000058	1.08127	4.57138	6.55925e-18	6.47903e-15	Cav2		Gfap	2700046A07Rik
ENSMUSG00000097417	0.723492	4.33305	1.40268e-17	1.33421e-14	Gm26669		C530044C16Rik	Otop2
ENSMUSG00000089781	1.34828	3.95053	9.88499e-17	9.06665e-14	Gm15756		Cd109	Myoc
ENSMUSG00000050335	5.42072	3.31581	1.70787e-16	1.47362e-13	Lgals3		S100a6	Olfr286
ENSMUSG00000026728	3.22497	7.27454	1.72139e-16	1.47362e-13	Vim		Gm42047	Cyp4f15
ENSMUSG00000030088	1.18565	6.4019	3.5276e-16	2.92245e-13	Aldh1l1		Gm46349	Lgr5
ENSMUSG00000026185	1.0365	7.78148	3.71532e-16	2.98177e-13	Igfbp5		Emp1	Abi3bp
ENSMUSG00000030029	0.86647	5.83695	4.49821e-16	3.39774e-13	Lrig1		Lif	Kirrel2
ENSMUSG00000028927	0.72835	5.277	4.38398e-16	3.39774e-13	Padi2		P2ry2	Calb2
ENSMUSG00000036854	1.91213	3.14907	6.63231e-16	4.8666e-13	Hspb6		Gm35106	Mettl11b
ENSMUSG00000091060	-1.17815	2.60729	1.30517e-15	9.31091e-13	7420461P10Rik		Dhrs1	Lhcgr
ENSMUSG00000027712	0.778199	4.99468	1.3923e-15	9.66407e-13	Anxa5		Hspb6	Pbx3
ENSMUSG00000101162	1.52418	3.51417	1.44992e-15	9.7992e-13	Gm26728		Galnt15	7420461P10Rik
ENSMUSG00000058135	0.902687	7.02965	1.70807e-15	1.12478e-12	Gstm1		Rorc	Gm11209
ENSMUSG00000024210	2.55658	0.527967	4.39739e-15	2.82335e-12	Ip6k3		Cybrd1	Gm44579
ENSMUSG00000029810	0.925807	4.71068	5.13722e-15	3.21791e-12	Tmem176b		Clcf1	Fam196b
ENSMUSG00000013698	0.796327	8.62696	6.26569e-15	3.83132e-12	Pea15a		Tcam1	Cartpt
ENSMUSG00000020388	1.41508	3.4967	6.96355e-15	4.15902e-12	Pdlim4		Trib3	Gng4
ENSMUSG00000044080	0.856739	5.77778	1.62775e-14	9.50086e-12	S100a1		Lgals1	Gm37069
ENSMUSG00000042613	0.607646	5.5035	1.80996e-14	1.03296e-11	Pbxip1		Cd9-ps	Paqr6
ENSMUSG00000061740	0.564855	4.81121	3.81075e-14	2.12756e-11	Cyp2d22		Gm26668	Olfr287
ENSMUSG00000108748	-1.15561	2.49011	4.05334e-14	2.1687e-11	Gm44579		Eif4ebp1	Gm45768
ENSMUSG00000073424	-1.35389	3.58911	4.04496e-14	2.1687e-11	Cyp4f15		Gm28809	Rab37
ENSMUSG00000022505	0.934826	4.62568	5.69886e-14	2.9869e-11	Emp2		Cd9	Meis1
ENSMUSG00000001025	2.26283	3.72462	8.30448e-14	4.26551e-11	S100a6		Gm26728	Fst
ENSMUSG00000026701	0.782931	6.73951	9.64828e-14	4.85857e-11	Prdx6		Ifitm3	Klhl14
ENSMUSG00000030341	1.14695	3.33179	1.2757e-13	6.30048e-11	Tnfrsf1a		Mir5114	Gm15870
ENSMUSG00000001020	4.21363	2.22941	1.46318e-13	7.0901e-11	S100a4		Aldh1l2	Vapa
ENSMUSG00000030342	1.52713	5.18717	8.32672e-13	3.96013e-10	Cd9		Hbegf	Nudt8
ENSMUSG00000110631	2.17486	2.26567	8.75636e-13	4.08874e-10	Gm42047		Aspg	Dlx6os1
ENSMUSG00000024411	1.24982	7.06418	1.04806e-12	4.80647e-10	Aqp4		Cav1	Svep1
ENSMUSG00000085264	1.11306	5.23368	1.1463e-12	5.16478e-10	Gm15581		Tgif1	Pygm
ENSMUSG00000004098	2.79911	3.18676	1.58999e-12	6.92105e-10	Col5a3		Pdlim4	Olfr288
ENSMUSG00000060548	0.587829	6.0166	1.58396e-12	6.92105e-10	Tnfrsf19		S100a11	Gm37111
ENSMUSG00000030495	-0.746576	4.25361	2.4939e-12	1.06747e-09	Slc7a10		Osmr	Igf2bp2
ENSMUSG00000026255	0.781625	3.77262	3.00822e-12	1.26651e-09	Efhd1		AC131187.2	Fam107a
ENSMUSG00000097157	0.917941	3.64567	3.3835e-12	1.40153e-09	Gm26512		Gm42928	Abca8a
ENSMUSG00000020097	0.703941	4.89719	3.98908e-12	1.57611e-09	Sgpl1		Gm15756	6430571L13Rik
ENSMUSG00000040997	0.640581	5.54185	3.94867e-12	1.57611e-09	Abhd4		Mamdc2	Apln
ENSMUSG00000103856	-6.52782	-0.851591	3.95692e-12	1.57611e-09	Gm2474		Chrdl1	Baiap3
ENSMUSG00000035559	0.79005	3.34064	4.91806e-12	1.91372e-09	Mpv17l2		Tagln2	Gm16168
ENSMUSG00000043822	0.976586	2.71779	5.0811e-12	1.94765e-09	Adamtsl5		Lpin3	Col24a1
ENSMUSG00000030513	-0.785083	3.46958	1.00795e-11	3.80678e-09	Pcsk6		Cd244	Dlx1
ENSMUSG00000031538	0.997608	5.337	1.07958e-11	4.01824e-09	Plat		Gm42929	Dnaic1
ENSMUSG00000091561	0.922298	3.69204	1.20926e-11	4.3741e-09	Gm6665		AC131187.1	Pcsk6
ENSMUSG00000107369	0.826697	5.31944	1.20305e-11	4.3741e-09	Gstm2-ps1		Slc5a3	Gm13111
ENSMUSG00000000184	0.564804	6.62696	2.13939e-11	7.63109e-09	Ccnd2		Fzd10	Dlx2
ENSMUSG00000020427	1.13947	4.38576	2.73017e-11	9.60496e-09	Igfbp3		Igfbp2	Syt9
ENSMUSG00000105518	3.65831	2.0211	2.79346e-11	9.69482e-09	Gm42674		Tspo	Slc6a11
ENSMUSG00000086529	0.657039	3.8534	3.12161e-11	1.06892e-08	Acss2os		Aqp4	Fam163a
ENSMUSG00000041329	0.604515	8.90523	3.32255e-11	1.12276e-08	Atp1b2		Ednrb	Sntb1
ENSMUSG00000067279	0.767686	4.67216	3.56536e-11	1.18916e-08	Ppp1r3c		Tmem176a	Slc7a10
ENSMUSG00000046186	2.38567	1.99829	6.08569e-11	2.00375e-08	Cd109		Hfe	Hapln2
ENSMUSG00000025283	0.97407	4.76084	6.24856e-11	2.03134e-08	Sat1		Ephx1	Tshz1
ENSMUSG00000068699	2.76721	3.58526	6.49828e-11	2.08611e-08	Flnc		Gem	Frzb
ENSMUSG00000114733	1.35722	3.72719	9.72674e-11	3.08398e-08	AC131187.2		Mrps6	Klhdc7a
ENSMUSG00000074164	0.886226	3.85451	1.42627e-10	4.467e-08	Vmn2r-ps54		AL837512.1	AW047730
ENSMUSG00000020773	0.996062	3.55901	1.68241e-10	5.20574e-08	Trim47		Aldh1l1	Ndst4
ENSMUSG00000039323	1.25472	5.30963	2.53137e-10	7.73938e-08	Igfbp2		Gm17791	Fosb
ENSMUSG00000107667	2.45002	1.31433	2.71745e-10	8.21055e-08	C530044C16Rik		Tnfrsf1a	Prdm9
ENSMUSG00000022665	0.904281	3.35357	3.10136e-10	9.26153e-08	Ccdc80		Parp3	Nat8f1
ENSMUSG00000034457	2.65108	0.456494	3.6053e-10	1.06427e-07	Eda2r		Cnn3	Grin2c
ENSMUSG00000070348	1.04012	5.5317	3.65046e-10	1.06535e-07	Ccnd1		Igfbp3	Dcx
ENSMUSG00000035805	0.52044	6.52161	3.91758e-10	1.13046e-07	Mlc1		Adamts1	Cldn10
ENSMUSG00000093315	1.48445	4.99258	4.40759e-10	1.25773e-07	Mir5114		8030451A03Rik	AI849053
ENSMUSG00000033022	0.698333	4.22913	4.61112e-10	1.30135e-07	Cdo1		Pdpn	AC115037.1
ENSMUSG00000087698	0.571848	4.57349	5.25373e-10	1.46659e-07	Gm13031		Kcnj10	Gm42528
ENSMUSG00000015085	0.950815	3.35004	7.65386e-10	2.11362e-07	Entpd2		Gm36529	Gm3002
ENSMUSG00000021127	0.637856	4.39123	8.3758e-10	2.28838e-07	Zfp36l1		Gm15581	Gm36858
ENSMUSG00000022094	0.535771	4.80694	1.10782e-09	2.99485e-07	Slc39a14		Tnc	Ptpro
ENSMUSG00000021871	0.783834	4.21349	1.12828e-09	3.01839e-07	pnp		Nat8f7	Hopxos
ENSMUSG00000081683	1.26747	2.27272	1.15064e-09	3.04648e-07	Fzd10		Itga7	Cyp4f14
ENSMUSG00000007655	1.4327	3.85057	1.2271e-09	3.21576e-07	Cav1		Cav2	Cyp2j9
ENSMUSG00000035640	-0.544803	8.08593	1.325e-09	3.43723e-07	Cbarp		Ankub1	Ndnf
ENSMUSG00000024593	0.474732	4.72693	1.50878e-09	3.87486e-07	Megf10		S1pr3	Mdga1
ENSMUSG00000039904	0.783406	5.33739	1.56976e-09	3.99154e-07	Gpr37		Ccnd1	Il33
ENSMUSG00000027015	1.78453	3.18056	1.62881e-09	4.10108e-07	Cybrd1		Igfbp5	Ryr1
ENSMUSG00000006611	1.20464	1.82229	1.798e-09	4.48312e-07	Hfe		Gm17936	5730522E02Rik
ENSMUSG00000028517	-0.520328	6.84528	1.92524e-09	4.75423e-07	Plpp3		Gm5552	Cbarp
ENSMUSG00000111414	0.749726	5.40504	1.95935e-09	4.79238e-07	Gm18103		Plat	Fndc1
ENSMUSG00000115338	0.746944	3.69695	1.99403e-09	4.83119e-07	Pnp		Trim47	Nwd1
ENSMUSG00000025351	0.907171	4.75152	2.99802e-09	7.19582e-07	Cd63		Col4a5	Cdh4
ENSMUSG00000074280	0.738707	5.11	3.19533e-09	7.59837e-07	Gm6166		Msn	Plpp3
ENSMUSG00000020282	0.741821	4.11607	3.36749e-09	7.93429e-07	Rhbdf1		Adamtsl5	Zfhx4
ENSMUSG00000035394	0.785804	4.35353	4.32363e-09	1.00945e-06	Cfap53		Sat1	Filip1
ENSMUSG00000095419	0.837374	4.44856	4.65557e-09	1.06754e-06	Gm14328		8030442B05Rik	Fam184a
ENSMUSG00000030541	0.430279	4.81498	4.62267e-09	1.06754e-06	Idh2		Cryab	Tchh
ENSMUSG00000033207	1.34468	1.59575	4.922e-09	1.11865e-06	Mamdc2		Gpt	Fgf1
ENSMUSG00000037712	0.423014	6.20325	5.97119e-09	1.34519e-06	Fermt2		Gm13669	Lcat
ENSMUSG00000025492	1.49838	4.03121	7.19861e-09	1.60761e-06	Ifitm3		Entpd2	Ankrd63
ENSMUSG00000027533	0.763958	5.81564	7.74761e-09	1.71529e-06	Fabp5		Emp2	Frmd3
ENSMUSG00000003534	0.652148	6.26961	8.06618e-09	1.77056e-06	Ddr1		Gstm3	Gadd45g
ENSMUSG00000024486	1.46408	3.54462	8.24775e-09	1.79507e-06	Hbegf		Cyr61	Fam205a4
ENSMUSG00000039518	2.94355	2.45623	9.30268e-09	2.00766e-06	Cdsn		9630002D21Rik	Fam205a2
ENSMUSG00000022546	0.961624	3.60638	9.79382e-09	2.09604e-06	Gpt		Tmem176b	Myh6
ENSMUSG00000092609	0.64205	4.41389	1.24316e-08	2.63859e-06	Gm20481		Gm6665	Syt10
ENSMUSG00000004040	0.523043	5.54476	1.40865e-08	2.96532e-06	Stat3		Gm26512	Vwc2
ENSMUSG00000105813	1.34841	3.74239	2.19863e-08	4.59066e-06	Gm42928		Cd63-ps	Cmtm5
ENSMUSG00000021750	-0.85075	7.84481	2.24876e-08	4.65747e-06	Fam107a		Prg4	Marcksl1
ENSMUSG00000114521	1.28459	3.88421	2.31468e-08	4.75565e-06	AC131187.1		Cd63	Gpr153
ENSMUSG00000042476	0.779735	4.50527	2.4285e-08	4.92964e-06	Abcb4		Layn	Alk
ENSMUSG00000039934	0.696107	3.94128	2.43776e-08	4.92964e-06	Gsap		Ccdc80	Myo16
ENSMUSG00000027199	0.43545	5.60144	3.03177e-08	6.08296e-06	Gatm		Kcnj16	Ntng1
ENSMUSG00000030256	0.474873	4.76357	3.38936e-08	6.74772e-06	Bhlhe41		Gstm1	Igsf5
ENSMUSG00000021242	0.437006	5.22966	3.5435e-08	7.00032e-06	Npc2		Fcgr2b	Unc13c
ENSMUSG00000053931	1.14524	6.12188	3.71689e-08	7.2868e-06	Cnn3		Vmn2r-ps54	1700019D03Rik
ENSMUSG00000036585	-0.498182	4.70272	3.8543e-08	7.49894e-06	Fgf1		Pmp22	Bcar3
ENSMUSG00000108434	-1.06569	1.68575	4.47822e-08	8.64735e-06	Gm45768		Pnp2	Tprkb
ENSMUSG00000022893	1.13135	3.54442	4.88048e-08	9.35376e-06	Adamts1		Fabp5l2	Ptpn13
ENSMUSG00000040562	0.734954	2.57043	5.71459e-08	1.08713e-05	Gstm2		Gm15852	Zfp423
ENSMUSG00000041801	0.590771	4.13791	5.87034e-08	1.10045e-05	Phlda3		Lrig1	Rftn2
ENSMUSG00000046240	0.451482	6.40237	5.83214e-08	1.10045e-05	Hepacam		Mapkapk3	Gstm5
ENSMUSG00000090129	-1.08487	1.60569	6.01272e-08	1.11898e-05	Olfr287		S100a1	Lix1
ENSMUSG00000051497	0.903601	4.3038	6.41352e-08	1.17754e-05	Kcnj16		Micall2	Slc1a2
ENSMUSG00000026142	0.668476	2.85828	6.41913e-08	1.17754e-05	Rhbdd1		Nfkb2	S100b
ENSMUSG00000110935	0.853655	2.65029	6.6047e-08	1.20299e-05	Gm8834		Gm8834	Rab31
ENSMUSG00000089694	1.10091	2.12403	6.69656e-08	1.21113e-05	Nat8f7		Scd4	Vangl2
ENSMUSG00000059336	0.724923	2.85952	6.83577e-08	1.22767e-05	Slc14a1		Gm14328	Adarb2
ENSMUSG00000030339	0.821895	2.89533	6.88651e-08	1.22819e-05	Ltbr		Gstm2-ps1	Prex2
ENSMUSG00000043557	-0.555554	5.47883	8.01645e-08	1.41201e-05	Mdga1		Ggta1	Gldc
ENSMUSG00000030307	-0.772467	6.87094	8.02718e-08	1.41201e-05	Slc6a11		Ltbr	Slc1a3
ENSMUSG00000030235	0.566081	5.4889	8.47016e-08	1.4798e-05	Slco1c1		Gm3150	Phactr2
ENSMUSG00000021903	1.89363	3.21103	9.37244e-08	1.60644e-05	Galnt15		Vcam1	Grik1
ENSMUSG00000085939	0.917145	4.26639	9.38265e-08	1.60644e-05	Cd63-ps		Prickle3	Slc8a3
ENSMUSG00000107379	0.712041	3.31313	9.31472e-08	1.60644e-05	Gm43126		Dio2	Cntn5
ENSMUSG00000024640	0.435182	6.03917	1.19848e-07	2.03836e-05	Psat1		Plp2	Msi2
ENSMUSG00000025239	0.544327	3.45769	1.22461e-07	2.06912e-05	Limd1		Pea15a	Cxcl12
ENSMUSG00000048148	-0.525236	6.26393	1.33344e-07	2.23826e-05	Nwd1		Dcxr	Scube1
ENSMUSG00000027470	5.75854	-1.35871	1.37987e-07	2.30116e-05	Mylk2		Gm6169	Ntsr2
ENSMUSG00000020122	0.453969	4.50109	1.56013e-07	2.58499e-05	Egfr		Mpv17l2	Zfp804a
ENSMUSG00000101191	1.56243	1.67819	1.6378e-07	2.69628e-05	Gm28809		Gm18252	Tmem2
ENSMUSG00000025510	0.709706	4.55116	1.76453e-07	2.88641e-05	Cd151		Cfap53	Gm27032
ENSMUSG00000026547	1.33707	2.93958	2.02548e-07	3.2923e-05	Tagln2		Cebpd	Sned1
ENSMUSG00000031207	0.98676	5.29412	2.043e-07	3.2999e-05	Msn		pnp	Lrp4
ENSMUSG00000016356	0.559617	3.77657	2.30705e-07	3.70311e-05	Col20a1		Gpr37	Gpc5
ENSMUSG00000070436	0.694512	4.8455	2.37267e-07	3.78478e-05	Serpinh1		C4b	Fosl2
ENSMUSG00000092193	1.6215	2.00615	2.69277e-07	4.26888e-05	Cd9-ps		Prdx6	Hdac9
ENSMUSG00000020734	-0.648208	5.56372	2.90306e-07	4.57401e-05	Grin2c		Efhd1	Adgra2
ENSMUSG00000047786	-0.406522	4.70364	3.01868e-07	4.72718e-05	Lix1		Hmox1	Pak6
ENSMUSG00000111042	0.789324	2.70759	3.92027e-07	6.10184e-05	Gm18252		Abcb4	Grid2
ENSMUSG00000030208	2.06231	1.74116	4.12552e-07	6.34441e-05	Emp1		Cela1	Dcc
ENSMUSG00000102483	0.6655	4.01569	4.12316e-07	6.34441e-05	Catspere1		Anxa5	Crtc3
ENSMUSG00000073418	0.78332	4.31027	4.2333e-07	6.47141e-05	C4b		Ecm1	Gnb4
ENSMUSG00000023249	1.14583	2.00996	4.35537e-07	6.61862e-05	Parp3		Ppp1r3c	Rgs3
ENSMUSG00000061322	-0.787535	2.07592	4.59403e-07	6.94023e-05	Dnaic1		Fabp5	Pacsin3
ENSMUSG00000094334	0.874884	2.77234	4.62879e-07	6.95185e-05	Fabp5l2		S100a10	Plekhh1
ENSMUSG00000056515	-0.403466	5.88879	4.69749e-07	7.00875e-05	Rab31		Gm18103	Slc4a4
ENSMUSG00000062542	-0.777543	2.86031	4.72126e-07	7.00875e-05	Syt9		Anxa2	Adcy8
ENSMUSG00000000305	-0.523519	5.34983	4.81982e-07	7.11395e-05	Cdh4		Pnp	Rasl11b
ENSMUSG00000028150	1.78721	0.713945	4.87746e-07	7.15788e-05	Rorc		Rhbdf1	Cxcl14
ENSMUSG00000020263	0.365847	6.12277	5.69181e-07	8.30551e-05	Appl2		Gm6166	Baalc
ENSMUSG00000035237	-0.493973	4.0624	7.1798e-07	0.000104176	Lcat		Gstm2	Thsd7a
ENSMUSG00000027962	0.816631	4.45049	7.30122e-07	0.000105343	Vcam1		Padi2	Zfp385b
ENSMUSG00000023019	0.465138	6.04754	7.41544e-07	0.000106393	Gpd1		Nat8f3	Shtn1
ENSMUSG00000097428	-0.719164	2.75242	8.751e-07	0.000124857	AW047730		Ehd2	Lgi2
ENSMUSG00000039680	1.19128	5.84316	9.88816e-07	0.000139646	Mrps6		Slc14a1	Galnt13
ENSMUSG00000039168	0.621853	3.16348	9.89628e-07	0.000139646	Dap		Gm26669	Arhgap33
ENSMUSG00000028583	1.12376	2.88095	1.04432e-06	0.000146033	Pdpn		Atf5	Kcnd2
ENSMUSG00000017765	0.438044	4.71567	1.04626e-06	0.000146033	Slc12a4		C1ql2	Camk2n2
ENSMUSG00000032860	1.98646	0.281336	1.06584e-06	0.000147962	P2ry2		Aebp1	Pcgf2
ENSMUSG00000021647	-1.13292	1.51136	1.08365e-06	0.000149625	Cartpt		Gm43126	Grik2
ENSMUSG00000026456	0.655639	3.08632	1.13474e-06	0.000155842	Cyb5r1		S100a16	Myo1b
ENSMUSG00000038539	0.718271	5.07174	1.19192e-06	0.000162823	Atf5		Cd151
ENSMUSG00000067571	-6.57312	0.511961	1.28805e-06	0.000175024	Ms4a15		Sgpl1
ENSMUSG00000033208	-0.403804	5.31077	1.36991e-06	0.000185168	S100b		Cavin3
ENSMUSG00000004032	-0.409635	5.98212	1.42484e-06	0.000190975	Gstm5		Cdo1
ENSMUSG00000048562	-2.20749	1.79587	1.42774e-06	0.000190975	Sp8		Gsap
ENSMUSG00000068417	0.880733	2.31169	1.45749e-06	0.000193945	Pnp2		Serpinh1
ENSMUSG00000059552	0.423155	3.97892	1.52761e-06	0.000202228	Trp53		C4a
ENSMUSG00000031274	0.992708	2.49862	1.59698e-06	0.000210327	Col4a5		Vwa5a
ENSMUSG00000084260	0.447013	4.09871	1.65973e-06	0.000217475	Gm12844		Gng5
ENSMUSG00000006301	0.483538	5.08552	1.73549e-06	0.000226248	Tmbim1		Mgat4d
ENSMUSG00000102674	0.970777	2.12135	1.77225e-06	0.000229874	8030442B05Rik		Slc16a1
ENSMUSG00000089941	-0.812351	3.10591	1.78374e-06	0.000230201	Gm16168		Rhbdd1
ENSMUSG00000004038	0.933709	2.51997	1.81311e-06	0.000232822	Gstm3		Ttll8
ENSMUSG00000032060	0.968645	6.02283	1.84088e-06	0.000235211	Cryab		Hspa1b
ENSMUSG00000068220	1.65709	3.61421	1.88544e-06	0.000238531	Lgals1		Catspere1
ENSMUSG00000028273	0.578549	4.46	1.87694e-06	0.000238531	Pdlim5		Rhoj
ENSMUSG00000053907	0.438285	6.96672	1.89484e-06	0.000238546	Mat2a		Hk2
ENSMUSG00000090877	0.665693	4.42159	2.01214e-06	0.000252077	Hspa1b		Nfe2l2
ENSMUSG00000089774	1.27997	5.42296	2.11642e-06	0.00026258	Slc5a3		Gm15660
ENSMUSG00000036885	0.430322	4.81738	2.11413e-06	0.00026258	Arhgef26		Acss2os
ENSMUSG00000025403	0.424178	4.15787	2.30216e-06	0.000283993	Shmt2		Cyb5r1
ENSMUSG00000015224	-0.57588	3.49007	2.31114e-06	0.000283993	Cyp2j9		Ddr1
ENSMUSG00000106558	0.998004	1.81535	2.39988e-06	0.000293494	Gm5552		Mtmr11
ENSMUSG00000021303	-1.12098	5.44044	2.65537e-06	0.0003232	Gng4		Blnk
ENSMUSG00000034394	2.02447	-0.292876	2.78752e-06	0.000337684	Lif		Gm20481
ENSMUSG00000025255	-0.517786	3.58303	2.84803e-06	0.000343395	Zfhx4		Abhd4
ENSMUSG00000021236	0.333901	4.70394	3.18277e-06	0.000381963	Entpd5		Zfp36l1
ENSMUSG00000070866	-0.37329	4.15525	3.21484e-06	0.000384016	Zfp804a		Nipsnap3b
ENSMUSG00000108255	0.60614	3.55265	3.29294e-06	0.00039086	Gm16499		Dap
ENSMUSG00000015484	-0.749994	2.92528	3.30257e-06	0.00039086	Fam163a		Gm38316
ENSMUSG00000026656	0.897187	2.23561	3.64375e-06	0.000429261	Fcgr2b		Ifitm2
ENSMUSG00000052914	0.593994	3.81846	3.8739e-06	0.000452225	Cyp2j6		Cln5
ENSMUSG00000020251	0.54742	3.11204	3.85711e-06	0.000452225	Glt8d2		Gm45717
ENSMUSG00000015839	0.658116	3.6498	3.93602e-06	0.000457398	Nfe2l2		Prdx6b
ENSMUSG00000068523	0.67647	3.08642	4.12008e-06	0.00047663	Gng5		Oraov1
ENSMUSG00000041423	-1.09619	1.43156	4.22644e-06	0.000486742	Paqr6		Pbxip1
ENSMUSG00000059277	0.40206	6.44765	4.44897e-06	0.000510082	R74862		Gm16499
ENSMUSG00000054226	-0.412243	4.67586	4.58452e-06	0.000523288	Tprkb		2810459M11Rik
ENSMUSG00000048022	0.499206	5.4414	4.79743e-06	0.000545166	Tmem229a		Atp1b2
ENSMUSG00000035778	0.825429	1.91704	4.92715e-06	0.00055744	Ggta1		Cyp2j6
ENSMUSG00000000567	0.490909	4.52575	5.06094e-06	0.000567576	Sox9		Hspa1a
ENSMUSG00000025202	0.421299	5.78813	5.04002e-06	0.000567576	Scd3		Phlda3
ENSMUSG00000071637	0.784355	2.39116	5.26992e-06	0.000588444	Cebpd		Tnfrsf19
ENSMUSG00000030609	0.381761	4.10589	5.49293e-06	0.00061069	Aen		Tgfb2
ENSMUSG00000097280	-0.627165	3.05479	6.17998e-06	0.000684113	AI849053		Pdlim5
ENSMUSG00000036879	0.323702	4.85344	6.88859e-06	0.000759282	Phkb		Msmo1
ENSMUSG00000104494	-0.876084	2.10837	6.96525e-06	0.000764451	Gm37111		Palld
ENSMUSG00000108175	0.47602	4.9385	7.32099e-06	0.000800075	Gm16499		Jag1
ENSMUSG00000055471	-0.433089	3.76181	7.62661e-06	0.000829943	Alk		Gm13031
ENSMUSG00000024827	-0.398902	4.38929	7.97112e-06	0.000863773	Gldc		AI506816
ENSMUSG00000057103	-0.65387	2.87209	8.26365e-06	0.00089171	Nat8f1		Slco1c1
ENSMUSG00000010095	0.395108	6.51223	8.40035e-06	0.000902669	Slc3a2		Tlr3
ENSMUSG00000009614	0.530868	3.8058	8.47824e-06	0.000907243	Sardh		Cyp2d22
ENSMUSG00000067586	1.04233	3.80904	8.77973e-06	0.000935605	S1pr3		Ccnd2
ENSMUSG00000106181	0.430064	4.13309	9.59077e-06	0.00101362	Gm9523		Col20a1
ENSMUSG00000078234	-0.726344	3.35383	9.58932e-06	0.00101362	Klhdc7a		Acot1
ENSMUSG00000039450	0.792473	2.1805	9.89072e-06	0.00103761	Dcxr		Rasl10a
ENSMUSG00000036915	-1.25261	2.96002	9.89857e-06	0.00103761	Kirrel2		Trim56
ENSMUSG00000039701	0.422714	4.60061	1.00085e-05	0.00104487	Usp53		Slc22a4
ENSMUSG00000106664	1.02434	3.5262	1.02452e-05	0.00106095	Gm17936		Cyp4v3
ENSMUSG00000000628	0.659823	2.8237	1.02318e-05	0.00106095	Hk2		Glt8d2
ENSMUSG00000020334	0.547954	2.88861	1.04777e-05	0.00108067	Slc22a4		Limd1
ENSMUSG00000030592	-0.54843	4.56639	1.12183e-05	0.00115243	Ryr1		Snhg6
ENSMUSG00000041789	-1.61638	0.503004	1.12863e-05	0.0011548	2700046A07Rik		Tmed1
ENSMUSG00000024871	-2.34033	3.16741	1.13475e-05	0.00115646	Doc2g		Glis3
ENSMUSG00000015247	0.630734	2.73325	1.25403e-05	0.00127297	Nipsnap3b		Slc39a14
ENSMUSG00000027562	0.516029	6.38007	1.28328e-05	0.00128647	Car2		Abca1
ENSMUSG00000002808	0.321994	5.61498	1.28737e-05	0.00128647	Epdr1		Celrr
ENSMUSG00000052551	-0.401646	5.62783	1.28053e-05	0.00128647	Adarb2		Sardh
ENSMUSG00000085069	-0.784364	2.43206	1.27288e-05	0.00128647	Gm13111		Rps6ka1
ENSMUSG00000027253	-0.36556	5.62221	1.30938e-05	0.0013034	Lrp4		Itgb1
ENSMUSG00000091971	0.592449	4.41709	1.31856e-05	0.00130746	Hspa1a		Zfp36l2
ENSMUSG00000105987	0.571002	3.74154	1.34416e-05	0.00132772	AI506816		Stat3
ENSMUSG00000037686	1.44119	2.56512	1.37931e-05	0.00135722	Aspg		Mlc1
ENSMUSG00000061353	-0.376954	5.50884	1.51003e-05	0.00148018	Cxcl12		Pgpep1
ENSMUSG00000060594	0.904949	2.11243	1.56142e-05	0.00152473	Layn		Ass1
ENSMUSG00000022376	-0.314388	5.1652	1.59632e-05	0.0015529	Adcy8		Car2
ENSMUSG00000074457	0.709742	4.73639	1.65267e-05	0.00160166	S100a16		Rdh11
ENSMUSG00000028197	-0.799028	2.56739	1.66395e-05	0.00160653	Col24a1		AC108858.2
ENSMUSG00000000594	0.34812	5.94265	1.73363e-05	0.00166753	Gm2a		Cmtm3
ENSMUSG00000037071	0.499575	7.72477	1.80248e-05	0.00172729	Scd1		Tppp3
ENSMUSG00000015243	0.532344	5.83366	1.88204e-05	0.00179682	Abca1		Itga6
ENSMUSG00000036131	-3.07629	1.96002	1.91701e-05	0.00182343	Frmd7		Gm5424
ENSMUSG00000031072	0.60822	4.74388	1.94697e-05	0.00184509	Oraov1		Dbx2
ENSMUSG00000074637	0.505758	4.42985	2.11353e-05	0.00199557	Sox2		Sox2
ENSMUSG00000072949	0.555906	3.29423	2.16492e-05	0.00203661	Acot1		Vav3
ENSMUSG00000021803	-2.2552	3.78584	2.19341e-05	0.00205588	Cdhr1		Slc12a7
ENSMUSG00000003545	-0.692661	3.06744	2.27191e-05	0.00212171	Fosb		Scd1
ENSMUSG00000066441	0.514421	3.99087	2.3942e-05	0.00222782	Rdh11		Tmem229a
ENSMUSG00000016534	0.323628	5.72103	2.48683e-05	0.00230566	Lamp2		4930447K03Rik
ENSMUSG00000051262	0.727253	2.96941	2.49663e-05	0.00230642	Nat8f3		Cyb5r3
ENSMUSG00000027907	1.4004	2.33719	2.57746e-05	0.00237256	S100a11		Psrc1
ENSMUSG00000042804	-0.435496	4.4817	2.63848e-05	0.00242005	Gpr153		Acot2
ENSMUSG00000020037	0.411008	4.06555	2.7205e-05	0.0024864	Rfx4		Sox9
ENSMUSG00000060429	-0.748327	2.45917	2.78638e-05	0.00253758	Sntb1		Tmbim1
ENSMUSG00000059857	-0.42407	4.94123	2.84471e-05	0.00258155	Ntng1		Pros1
ENSMUSG00000026276	0.330144	5.3244	2.86853e-05	0.002594	2020-09-02		Gm16499
ENSMUSG00000016763	-0.375394	6.72675	2.92767e-05	0.00263819	Scube1		Bhlhe41
ENSMUSG00000020100	0.403898	4.97838	3.01738e-05	0.00270953	Slc29a3		Megf10
ENSMUSG00000103730	0.619313	3.03562	3.09306e-05	0.00275819	Gm38316		C1qa
ENSMUSG00000019856	-0.514256	4.6935	3.08798e-05	0.00275819	Fam184a		Fkbp10
ENSMUSG00000090063	-0.895218	4.29419	3.12071e-05	0.00277322	Dlx6os1		Cyp20a1
ENSMUSG00000069769	-0.386574	6.54516	3.16053e-05	0.00279892	Msi2		Gpd1
ENSMUSG00000048960	-0.400328	5.82862	3.20254e-05	0.00282638	Prex2		2410006H16Rik
ENSMUSG00000040663	1.76569	1.84898	3.29463e-05	0.0028977	Clcf1		Gcnt4
ENSMUSG00000000278	0.434982	3.55226	3.34135e-05	0.00292876	Scpep1		Egfr
ENSMUSG00000079055	-0.387127	4.86439	3.40735e-05	0.00297645	Slc8a3		Hepacam
ENSMUSG00000062866	-0.388677	4.65813	3.46915e-05	0.00302016	Phactr2		9330121J05Rik
ENSMUSG00000025809	0.529788	5.84225	3.49135e-05	0.00302922	Itgb1		Rras
ENSMUSG00000073821	1.1298	3.74818	3.50953e-05	0.00303473	8030451A03Rik		Gm12844
ENSMUSG00000024507	0.361161	5.84919	3.59413e-05	0.00309746	Hsd17b4		Tril
ENSMUSG00000087541	-0.580274	2.65715	3.66664e-05	0.00314939	Hopxos		Vamp3
ENSMUSG00000079037	0.347707	9.02355	3.75211e-05	0.00321206	Prnp		Mat2a
ENSMUSG00000027412	1.33475	0.537897	3.83404e-05	0.00327129	Lpin3		Slc12a4
ENSMUSG00000061132	0.642428	3.03224	3.84773e-05	0.0032721	Blnk		Npc2
ENSMUSG00000098754	0.346513	9.02531	3.9739e-05	0.00336824	Prn		Gatm
ENSMUSG00000026556	-0.402075	3.97465	4.02369e-05	0.00339923	Vangl2		Psat1
ENSMUSG00000082027	-3.25197	-1.11029	4.05744e-05	0.0034165	Gm11416		Scpep1
ENSMUSG00000004709	1.31746	0.204268	4.16104e-05	0.00349229	Cd244		Cebpb
ENSMUSG00000020160	-1.02365	2.49025	4.18506e-05	0.003501	Meis1		Slc25a1
ENSMUSG00000091165	0.352228	5.67585	4.28753e-05	0.00357507	Gm17036		Arhgef26
ENSMUSG00000043279	0.555719	2.90142	4.3294e-05	0.00359214	Trim56		Idh2
ENSMUSG00000027605	0.355027	6.0863	4.34996e-05	0.00359214	Acss2		Gm9523
ENSMUSG00000045333	-0.410397	3.91043	4.3446e-05	0.00359214	Zfp423		Cyp51
ENSMUSG00000022388	0.666565	2.9236	4.39019e-05	0.00361374	Ttll8		Gm7730
ENSMUSG00000015451	0.690455	3.07394	4.48963e-05	0.00368379	C4a		Gm16537
ENSMUSG00000027744	-2.89528	0.733479	4.51828e-05	0.00369549	Stoml3		Shmt2
ENSMUSG00000022125	0.615335	2.81184	4.55203e-05	0.00371128	Cln5		Trp53
ENSMUSG00000025321	0.348898	5.65155	4.6436e-05	0.00377395	Itgb8		Fermt2
ENSMUSG00000045817	0.529247	4.46899	4.7729e-05	0.00385824	Zfp36l2		Usp53
ENSMUSG00000001444	-2.66751	0.111462	4.77735e-05	0.00385824	Tbx21		Pafah2
ENSMUSG00000071984	-0.53192	3.15247	4.83815e-05	0.00389509	Fndc1		C1qb
ENSMUSG00000030189	0.307558	5.07794	4.91133e-05	0.00392937	Ybx3		Them4
ENSMUSG00000040759	-0.442722	4.06063	4.89867e-05	0.00392937	Cmtm5		Scd3
ENSMUSG00000028367	0.402157	4.84846	5.16633e-05	0.00412055	Txn1		Car8
ENSMUSG00000020570	0.28577	4.65376	5.26016e-05	0.0041824	Sypl		Noc3l
ENSMUSG00000013275	0.340151	6.28687	5.36161e-05	0.0042499	Slc41a1		Rfx4
ENSMUSG00000037010	-0.819128	3.268	5.41088e-05	0.00427576	Apln		Hadh
ENSMUSG00000091387	0.454036	3.70447	5.45393e-05	0.00429656	Gcnt4		Sdc2
ENSMUSG00000047945	-0.440338	6.66645	5.52672e-05	0.0043307	Marcksl1		Nme2
ENSMUSG00000027971	-0.717432	3.34422	5.53099e-05	0.0043307	Ndst4		Slc29a3
ENSMUSG00000036907	0.716803	3.06918	5.55683e-05	0.00433771	C1ql2		Txn1
ENSMUSG00000021371	0.374306	4.24566	5.59116e-05	0.00435128	Mcur1		R74862
ENSMUSG00000037706	0.346522	7.98464	5.74274e-05	0.00445574	Cd81		Lonrf3
ENSMUSG00000004698	-0.360004	5.60704	6.01397e-05	0.00465214	Hdac9		Pfkfb3
ENSMUSG00000043496	0.442176	5.80246	6.14372e-05	0.00473823	Tril		Slc3a2
ENSMUSG00000028364	1.10409	4.27725	6.33134e-05	0.00484147	Tnc		Itpkb
ENSMUSG00000074591	1.05776	1.12016	6.33415e-05	0.00484147	Ankub1		Slc9a3r1
ENSMUSG00000020733	0.389378	5.13046	6.3215e-05	0.00484147	Slc9a3r1		Mgll
ENSMUSG00000049439	0.466093	2.90058	6.36247e-05	0.00484869	Cyp20a1		Esd
ENSMUSG00000033174	0.388862	7.6775	6.40937e-05	0.00486998	Mgll		Lap3
ENSMUSG00000034573	-0.410681	4.303	6.62884e-05	0.00502109	Ptpn13		Plcd1
ENSMUSG00000035258	-1.26057	3.35206	6.64734e-05	0.00502109	Abi3bp		Aen
ENSMUSG00000110545	0.424602	3.78999	6.75783e-05	0.00508958	Gm7730		Fam129b
ENSMUSG00000031146	0.799922	2.22223	6.80885e-05	0.00511301	Plp2		Ralb
ENSMUSG00000030223	-0.584156	5.54508	7.10413e-05	0.00531919	Ptpro		Idh1
ENSMUSG00000096792	-2.39968	-0.27493	7.12723e-05	0.00532097	Gm21956		Mcur1
ENSMUSG00000021226	0.495495	3.19745	7.17601e-05	0.00534186	Acot2		Luzp2
ENSMUSG00000032446	-3.82336	1.24559	7.29671e-05	0.00541601	Eomes		Gm12345
ENSMUSG00000050201	-1.54921	1.20101	7.33504e-05	0.00542878	Otop2		Appl2
ENSMUSG00000031285	-0.641331	5.28621	7.40266e-05	0.00546308	Dcx		Hsd17b4
ENSMUSG00000062151	-0.421731	4.89228	7.5617e-05	0.00556446	Unc13c		Gm6710
ENSMUSG00000053441	-2.25571	1.04378	7.62744e-05	0.0055968	Adamts19		Id1
ENSMUSG00000028108	0.771487	2.88543	7.85041e-05	0.005744	Ecm1		Ccdc3
ENSMUSG00000046768	0.662176	2.16352	7.90711e-05	0.00576905	Rhoj		Ctsl
ENSMUSG00000000214	-2.5685	2.23417	8.07425e-05	0.0058743	Th		Slc6a8
ENSMUSG00000104415	-1.10237	1.02564	8.39213e-05	0.00608832	Gm37069		Tkt
ENSMUSG00000022112	-0.364528	5.09402	8.6208e-05	0.0062366	Gpc5		Acss2
ENSMUSG00000001023	-5.5526	0.272792	8.7427e-05	0.00630702	S100a5		Zdhhc22
ENSMUSG00000060534	-0.340225	5.1298	8.89973e-05	0.00640232	Dcc		Gm17036
ENSMUSG00000034898	-0.51646	3.46723	9.13079e-05	0.00655019	Filip1		Itgb8
ENSMUSG00000032577	0.856939	1.67894	9.16464e-05	0.00655617	Mapkapk3		Gm2a
ENSMUSG00000042514	-0.962468	1.51695	9.40489e-05	0.00670934	Klhl14		Capns1
ENSMUSG00000020473	0.712637	4.36082	9.54693e-05	0.00679181	Aebp1		Prnp
ENSMUSG00000026227	0.605393	2.59538	9.69153e-05	0.00685669	2810459M11Rik		Igdcc4
ENSMUSG00000021508	-0.307728	5.97415	9.67866e-05	0.00685669	Cxcl14		Cd81
ENSMUSG00000089671	0.424331	5.91901	9.74098e-05	0.00687275	Gm16537		Prn
ENSMUSG00000010663	0.306981	7.49628	9.78055e-05	0.00688175	Fads1		Slc25a18
ENSMUSG00000021794	0.303936	7.34833	9.85025e-05	0.00689303	Glud1		Twsg1
ENSMUSG00000024997	0.301579	4.7497	9.83437e-05	0.00689303	Prdx3		Slc1a4
ENSMUSG00000045608	0.507101	3.5095	0.000105613	0.00733066	Dbx2		Evc2
ENSMUSG00000022912	0.478394	3.01059	0.000105329	0.00733066	Pros1		Slc41a1
ENSMUSG00000020140	-1.31193	2.53688	0.000105522	0.00733066	Lgr5		Entpd5
ENSMUSG00000022105	0.327338	5.1753	0.000106276	0.00735679	Rb1		2020-09-02
ENSMUSG00000041959	0.752794	3.10768	0.00010787	0.0074471	S100a10		Rb1
ENSMUSG00000022132	-0.633422	3.44345	0.000114789	0.00790352	Cldn10		Me1
ENSMUSG00000019558	0.35534	6.36603	0.000116178	0.00797778	Slc6a8		Gsr
ENSMUSG00000035057	0.674551	1.87344	0.000119133	0.00815889	Mgat4d		Ptn
ENSMUSG00000030527	-0.332692	4.51452	0.000121501	0.00829889	Crtc3		Phkb
ENSMUSG00000004894	-0.74341	2.63073	0.00012758	0.008691	Hapln2		Lamp2
ENSMUSG00000041736	1.25147	0.483289	0.000128358	0.0087209	Tspo		Flna
ENSMUSG00000005360	-0.3971	8.1606	0.000128717	0.00872221	Slc1a3		Epdr1
ENSMUSG00000102449	-1.64485	-0.290227	0.000129137	0.00872761	Gm37100		Gstp1
ENSMUSG00000005089	-0.404512	11.1886	0.000130265	0.00878076	Slc1a2		Gstp2
ENSMUSG00000079057	0.547879	2.32829	0.000132254	0.00889149	Cyp4v3		AC034099.1
ENSMUSG00000037060	0.703044	3.31466	0.000136178	0.00913137	Cavin3		Ybx3
ENSMUSG00000041911	-0.790334	4.76692	0.000142054	0.0095006	Dlx1		Fads1
ENSMUSG00000027276	0.573565	2.56516	0.000143051	0.00954244	Jag1		Gstp-ps
ENSMUSG00000003644	0.530551	3.79508	0.000146459	0.00974447	Rps6ka1		Traf5
ENSMUSG00000046982	-0.732158	5.20648	0.000148147	0.00983127	Tshz1		Mpp6
ENSMUSG00000076441	0.516455	3.11639	0.000157495	0.0103979	Ass1		Glud1
ENSMUSG00000037977	-0.819615	1.70527	0.000157417	0.0103979	6430571L13Rik		Sec11c
ENSMUSG00000102038	0.3676	3.59088	0.000161685	0.0106472	Gm12345		Prdx3
ENSMUSG00000071424	-0.340253	5.00773	0.000162708	0.0106871	Grid2		Smad3
ENSMUSG00000031639	0.56553	3.04429	0.000167689	0.0109862	Tlr3		Mmgt1
ENSMUSG00000082136	0.658022	1.84466	0.00017178	0.0112047	Gm15660		Cnih4
ENSMUSG00000021957	0.355045	7.06764	0.000171897	0.0112047	Tkt		Laptm4a
ENSMUSG00000003657	-1.24307	4.17086	0.000174114	0.0113205	Calb2		Particl
ENSMUSG00000022744	0.283792	5.47849	0.000179431	0.0116367	Cldnd1		Qdpr
ENSMUSG00000005413	0.780453	1.85054	0.000187246	0.012113	Hmox1		Lrp10
ENSMUSG00000069911	-1.14158	1.85863	0.000189271	0.0122132	Fam196b		Sypl
ENSMUSG00000006014	0.907822	3.13089	0.00018975	0.0122135	Prg4		Gm8292
ENSMUSG00000023186	0.689535	3.206	0.000191818	0.0122849	Vwa5a		Cldnd1
ENSMUSG00000024754	-0.367477	4.13026	0.000191387	0.0122849	Tmem2		Adh5
ENSMUSG00000052942	0.538012	3.3299	0.000196276	0.0125392	Glis3		2020-09-09
ENSMUSG00000031875	0.511911	2.72844	0.000197969	0.012616	Cmtm3		Nln
ENSMUSG00000049001	-0.560646	4.11128	0.0002016	0.0128155	Ndnf		Atp6v1g1
ENSMUSG00000107134	-0.6127	2.10497	0.000209211	0.0132665	Gm42528		Dars
ENSMUSG00000024810	-0.552771	2.45983	0.000212329	0.0134311	Il33		Rabggta
ENSMUSG00000061273	0.2978	4.6679	0.00022376	0.0141194	Mmgt1		Gm14661
ENSMUSG00000024292	-0.576241	2.13002	0.000224825	0.0141519	Cyp4f14		Rnf181
ENSMUSG00000060803	0.315332	6.27998	0.000226288	0.0142091	Gstp1		Lix1l
ENSMUSG00000058056	0.574748	2.81699	0.000228194	0.0142939	Palld		Gng12
ENSMUSG00000051977	-0.670238	1.88797	0.000231248	0.0144499	Prdm9		Plod3
ENSMUSG00000020142	0.34272	5.77151	0.000233811	0.0145746	Slc1a4
ENSMUSG00000046687	0.507129	3.38113	0.000235365	0.0146359	Gm5424
ENSMUSG00000025225	0.854168	1.95086	0.000241299	0.0149687	Nfkb2
ENSMUSG00000039682	0.384181	4.42968	0.000256463	0.0158711	Lap3
ENSMUSG00000102914	1.92543	-0.633695	0.000257904	0.0159218	Gm35106
ENSMUSG00000028214	1.19289	1.12693	0.000263973	0.0162575	Gem
ENSMUSG00000027111	0.507913	4.54322	0.000269565	0.0165226	Itga6
ENSMUSG00000038718	-1.18239	3.92341	0.00026921	0.0165226	Pbx3
ENSMUSG00000021477	0.355593	5.61662	0.000275912	0.0168714	Ctsl
ENSMUSG00000074923	-0.349274	6.15109	0.000281662	0.017182	Pak6
ENSMUSG00000059810	-0.326889	4.31944	0.000282941	0.0172192	Rgs3
ENSMUSG00000018042	0.497953	5.82235	0.000284945	0.0172728	Cyb5r3
ENSMUSG00000040752	-0.452044	3.39846	0.000285168	0.0172728	Myh6
ENSMUSG00000022261	0.409008	4.82332	0.000286988	0.0173422	Sdc2
ENSMUSG00000059248	0.280933	6.00071	0.000288489	0.0173919	2020-09-09
ENSMUSG00000026773	0.395467	4.76137	0.000293348	0.0176435	Pfkfb3
ENSMUSG00000029135	-0.362197	4.99357	0.000295434	0.0177274	Fosl2
ENSMUSG00000021453	-0.486849	2.8621	0.000300411	0.017984	Gadd45g
ENSMUSG00000111960	2.10113	-0.325234	0.000301315	0.0179962	Gm46349
ENSMUSG00000114660	1.18868	0.344981	0.000304293	0.018052	AL837512.1
ENSMUSG00000096173	0.819274	1.40273	0.000303303	0.018052	Gm3150
ENSMUSG00000031145	0.810036	1.05498	0.000304357	0.018052	Prickle3
ENSMUSG00000094125	4.67584	5.96347	0.0003144	0.0182944	Gm13698
ENSMUSG00000094336	4.67584	5.96347	0.0003144	0.0182944	Gm13693
ENSMUSG00000096484	4.67584	5.96347	0.0003144	0.0182944	Gm13696
ENSMUSG00000096337	4.67584	5.96347	0.0003144	0.0182944	Gm13694
ENSMUSG00000095824	4.67584	5.96347	0.0003144	0.0182944	Gm13697
ENSMUSG00000079247	4.67584	5.96347	0.0003144	0.0182944	Gm13691
ENSMUSG00000032902	0.674087	4.92699	0.000314855	0.0182944	Slc16a1
ENSMUSG00000094066	-0.471422	3.73132	0.000312797	0.0182944	Fam205a2
ENSMUSG00000078746	-0.474428	3.76234	0.000313484	0.0182944	Fam205a4
ENSMUSG00000024869	-0.899109	3.43103	0.00031572	0.0183032	Nudt8
ENSMUSG00000020857	0.405549	4.59708	0.000316447	0.018304	Nme2
ENSMUSG00000031486	-0.355255	4.15649	0.000317942	0.0183492	Adgra2
ENSMUSG00000096729	4.6609	5.93788	0.000318995	0.0183687	Gm13695
ENSMUSG00000033581	-0.864073	1.08244	0.000320314	0.0184034	Igf2bp2
ENSMUSG00000057762	0.790896	2.23138	0.000321717	0.0184392	Gm6169
ENSMUSG00000048483	0.352579	5.72665	0.000322374	0.0184392	Zdhhc22
ENSMUSG00000014846	0.510487	4.32112	0.000324005	0.0184503	Tppp3
ENSMUSG00000004451	0.379502	3.91566	0.000323916	0.0184503	Ralb
ENSMUSG00000041362	-0.290231	5.33837	0.000329441	0.0187183	Shtn1
ENSMUSG00000022296	-0.306745	6.95372	0.000332509	0.018851	Baalc
ENSMUSG00000060591	0.615806	2.43814	0.000335317	0.0189683	Ifitm2
ENSMUSG00000110104	0.613543	2.44292	0.000337977	0.0190767	Gm45717
ENSMUSG00000033721	0.503614	2.5476	0.000344374	0.0193952	Vav3
ENSMUSG00000001794	0.348011	6.80692	0.000350007	0.0196693	Capns1
ENSMUSG00000075427	-0.880047	0.847248	0.000351121	0.0196888	Olfr288
ENSMUSG00000089990	0.868045	2.20821	0.000361453	0.020224	Gm15852
ENSMUSG00000025950	0.376026	4.59081	0.00036476	0.0203647	Idh1
ENSMUSG00000038855	0.393913	4.82839	0.000367474	0.0204717	Itpkb
ENSMUSG00000062169	0.297487	4.46101	0.000369811	0.0205573	Cnih4
ENSMUSG00000020712	1.76468	-0.462696	0.000376468	0.0207924	Tcam1
ENSMUSG00000113165	-0.622492	1.73214	0.000374978	0.0207924	AC115037.1
ENSMUSG00000020732	-1.04284	1.35135	0.000376323	0.0207924	Rab37
ENSMUSG00000021765	-0.983325	1.10011	0.000378352	0.0208516	Fst
ENSMUSG00000027669	-0.327906	5.14686	0.000388786	0.0213807	Gnb4
ENSMUSG00000028369	-0.886488	1.15932	0.000392216	0.0215233	Svep1
ENSMUSG00000041261	0.420883	3.3444	0.000393165	0.0215293	Car8
ENSMUSG00000031328	0.323255	6.6014	0.00039737	0.0217133	Flna
ENSMUSG00000106022	1.29472	0.147113	0.000402137	0.0217883	Gm42929
ENSMUSG00000060961	-0.315812	7.20387	0.000400845	0.0217883	Slc4a4
ENSMUSG00000043629	-0.420424	3.26479	0.000401871	0.0217883	1700019D03Rik
ENSMUSG00000085813	-0.931361	0.583531	0.000401491	0.0217883	Gm15870
ENSMUSG00000027014	4.45025	7.19975	0.000404957	0.021893	Cwc22
ENSMUSG00000023391	-0.779745	2.41289	0.000405773	0.021893	Dlx2
ENSMUSG00000115819	0.512547	2.27422	0.000413153	0.0222445	AC108858.2
ENSMUSG00000031584	0.326425	4.30616	0.000415677	0.0222532	Gsr
ENSMUSG00000020585	0.292302	6.41998	0.000415704	0.0222532	Laptm4a
ENSMUSG00000089888	-2.06036	-0.925192	0.000415915	0.0222532	Gm16547
ENSMUSG00000028138	0.281092	4.6327	0.000425244	0.022705	Adh5
ENSMUSG00000078887	0.360787	3.76036	0.000432331	0.0230356	Gm6710
ENSMUSG00000001467	0.426956	5.83428	0.000436231	0.0231873	Cyp51
ENSMUSG00000026637	0.30542	5.90912	0.000436986	0.0231873	Traf5
ENSMUSG00000000159	-0.42198	6.14668	0.00044022	0.0233108	Igsf5
ENSMUSG00000082849	6.4133	1.89131	0.000444235	0.023475	Gm14053
ENSMUSG00000052415	-0.498627	2.47328	0.000448857	0.0236705	Tchh
ENSMUSG00000106596	2.97929	0.355958	0.000452572	0.0237688	Gm42822
ENSMUSG00000047407	1.42133	0.226806	0.000452367	0.0237688	Tgif1
ENSMUSG00000050114	0.613411	2.05445	0.000455868	0.0238931	Prdx6b
ENSMUSG00000060882	-0.279141	6.65625	0.000470055	0.0245865	Kcnd2
ENSMUSG00000039239	0.585935	3.96867	0.000475121	0.0247329	Tgfb2
ENSMUSG00000010660	0.383444	3.29911	0.000475745	0.0247329	Plcd1
ENSMUSG00000050830	-0.448208	3.03274	0.000475298	0.0247329	Vwc2
ENSMUSG00000021996	0.384647	4.39404	0.000477958	0.0247978	Esd
ENSMUSG00000055850	0.262277	4.84406	0.000492012	0.0254755	Rnf181
ENSMUSG00000032816	0.346779	5.54988	0.000496011	0.0256309	Igdcc4
ENSMUSG00000028955	0.438684	4.13458	0.000497828	0.0256731	Vamp3
ENSMUSG00000101449	1.17643	0.303332	0.000504336	0.0259566	Gm17791
ENSMUSG00000036905	0.422009	4.96162	0.000506305	0.0259715	C1qb
ENSMUSG00000015806	0.289279	5.47565	0.000506647	0.0259715	Qdpr
ENSMUSG00000034209	0.555811	4.56648	0.000512635	0.0262261	Rasl10a
ENSMUSG00000060988	-0.286065	4.58455	0.000514268	0.0262573	Galnt13
ENSMUSG00000098234	0.541239	2.33697	0.000529227	0.0269675	Snhg6
ENSMUSG00000086841	0.46216	3.25582	0.000532038	0.0269871	2410006H16Rik
ENSMUSG00000028145	0.421589	3.32574	0.000531691	0.0269871	Them4
ENSMUSG00000032625	-0.295325	5.53408	0.000532765	0.0269871	Thsd7a
ENSMUSG00000032180	0.53976	2.50009	0.000534762	0.027035	Tmed1
ENSMUSG00000068744	0.49625	2.48157	0.000541711	0.0273204	Psrc1
ENSMUSG00000003528	0.433882	5.02325	0.000544664	0.0273204	Slc25a1
ENSMUSG00000040472	0.263329	4.58747	0.000544281	0.0273204	Rabggta
ENSMUSG00000020591	-0.373521	6.56439	0.000544487	0.0273204	Ntsr2
ENSMUSG00000050195	0.841633	5.69474	0.000546192	0.0273437	Scd4
ENSMUSG00000028195	0.928057	2.25344	0.00055285	0.0276231	Cyr61
ENSMUSG00000114028	0.92683	1.21059	0.000568508	0.0283503	9630002D21Rik
ENSMUSG00000036718	0.855676	1.51947	0.000570065	0.0283729	Micall2
ENSMUSG00000103502	0.451006	2.90091	0.000576347	0.0286301	9330121J05Rik
ENSMUSG00000027984	0.409265	3.85803	0.000578689	0.0286909	Hadh
ENSMUSG00000032715	1.70835	-0.0729608	0.000585683	0.0289817	Trib3
ENSMUSG00000074364	0.726225	3.0348	0.000589357	0.0291075	Ehd2
ENSMUSG00000047507	-0.816786	3.83674	0.000592594	0.0292111	Baiap3
ENSMUSG00000032402	0.30086	6.18322	0.000595636	0.0293049	Smad3
ENSMUSG00000056204	0.517262	3.39588	0.000598716	0.0293439	Pgpep1
ENSMUSG00000024999	0.414285	3.25253	0.000598342	0.0293439	Noc3l
ENSMUSG00000063297	0.369424	6.25461	0.000606327	0.0296604	Luzp2
ENSMUSG00000067261	-6.19778	-1.08286	0.000614569	0.0300064	Foxd3
ENSMUSG00000025978	-0.410363	4.18204	0.000623326	0.0303762	Rftn2
ENSMUSG00000078137	-0.493331	4.74974	0.000624863	0.0303934	Ankrd63
ENSMUSG00000021414	-1.94586	-0.760538	0.000632953	0.0307288	Fam217a
ENSMUSG00000018537	-0.26262	4.73139	0.00064611	0.0312493	Pcgf2
ENSMUSG00000032985	-0.546378	4.03323	0.000645008	0.0312493	5730522E02Rik
ENSMUSG00000022935	-0.387789	5.3315	0.000647564	0.0312608	Grik1
ENSMUSG00000027016	-0.290243	5.34308	0.000649298	0.0312857	Zfp385b
ENSMUSG00000032418	0.326704	5.35626	0.000654477	0.0314762	Me1
ENSMUSG00000041828	-0.830639	1.82334	0.000656169	0.0314986	Abca8a
ENSMUSG00000103653	0.306764	5.80364	0.000663201	0.0317767	Gstp-ps
ENSMUSG00000050248	0.340368	4.22872	0.000668621	0.0319768	Evc2
ENSMUSG00000024516	0.302556	4.39056	0.000672878	0.0321043	Sec11c
ENSMUSG00000089815	-2.41957	-1.35709	0.000673788	0.0321043	Gm5083
ENSMUSG00000039105	0.267231	5.01843	0.000676842	0.0321901	Atp6v1g1
ENSMUSG00000018417	-0.254035	5.05595	0.00067899	0.0322326	Myo1b
ENSMUSG00000056501	0.434299	2.99731	0.000685318	0.032473	Cebpb
ENSMUSG00000113771	1.11388	-0.00308522	0.000688414	0.0325596	Gm36529
ENSMUSG00000085177	-1.17191	-0.055563	0.000689829	0.0325665	Gm11209
ENSMUSG00000038155	0.311639	6.08426	0.000710204	0.0334056	Gstp2
ENSMUSG00000049122	-0.48974	3.18403	0.000710119	0.0334056	Frmd3
ENSMUSG00000024098	0.343765	4.67661	0.00071342	0.0334955	Twsg1
ENSMUSG00000096454	-5.06099	-1.78336	0.000722542	0.0338002	Gm23310
ENSMUSG00000093870	-5.06099	-1.78336	0.000722542	0.0338002	Gm25461
ENSMUSG00000023031	0.779639	1.07213	0.000734575	0.0343006	Cela1
ENSMUSG00000059460	-1.46763	-0.340091	0.000741528	0.0345625	Olfr286
ENSMUSG00000022175	0.289082	4.88904	0.000755193	0.0351356	Lrp10
ENSMUSG00000047793	-0.365799	3.97027	0.000761466	0.0353634	Sned1
ENSMUSG00000004902	0.345324	5.45459	0.000763656	0.0354011	Slc25a18
ENSMUSG00000039252	-0.287797	6.54542	0.000772759	0.0357586	Lgi2
ENSMUSG00000098051	-0.366736	3.33334	0.000781751	0.0361096	Gm27032
ENSMUSG00000026676	0.357169	4.05726	0.000786311	0.036255	Ccdc3
ENSMUSG00000113591	0.498299	3.43013	0.000789442	0.0363341	4930447K03Rik
ENSMUSG00000100215	0.284314	4.74322	0.00079555	0.0365498	Gm8292
ENSMUSG00000024107	-1.21376	-0.027635	0.000806625	0.0369924	Lhcgr
ENSMUSG00000027004	-0.730996	3.65973	0.000834976	0.0382243	Frzb
ENSMUSG00000038387	0.44707	2.80798	0.000855388	0.0390891	Rras
ENSMUSG00000056073	-0.260068	6.08686	0.000858862	0.0391782	Grik2
ENSMUSG00000039057	-0.42743	6.04399	0.00087297	0.0397511	Myo16
ENSMUSG00000036882	-0.279356	7.39594	0.000883302	0.0401504	Arhgap33
ENSMUSG00000096793	-0.59829	1.61855	0.000885675	0.0401871	Gm3002
ENSMUSG00000031604	0.577136	5.38549	0.000889514	0.0402881	Msmo1
ENSMUSG00000001555	0.469586	3.03246	0.000891038	0.0402881	Fkbp10
ENSMUSG00000067835	0.263089	4.40829	0.000896114	0.0403754	Gm14661
ENSMUSG00000074006	-2.63512	2.45379	0.000894637	0.0403754	Omp
ENSMUSG00000016239	0.396701	3.21529	0.000904438	0.0406791	Lonrf3
ENSMUSG00000026356	0.264379	4.86106	0.000909169	0.0408204	Dars
ENSMUSG00000027257	-0.31606	4.18955	0.000931867	0.0417665	Pacsin3
ENSMUSG00000028121	-0.416963	3.78532	0.000959046	0.0429098	Bcar3
ENSMUSG00000039488	-0.386973	4.82318	0.000967527	0.043214	Cntn5
ENSMUSG00000051146	-0.272562	5.99192	0.000988543	0.044076	Camk2n2
ENSMUSG00000049907	-0.313372	5.46282	0.0010149	0.0451728	Rasl11b
ENSMUSG00000038388	0.304108	4.77375	0.00101983	0.0453136	Mpp6
ENSMUSG00000036887	0.470971	4.1873	0.00102832	0.0456118	C1qa
ENSMUSG00000021710	0.275964	4.83826	0.00103019	0.0456162	Nln
ENSMUSG00000049288	0.260308	4.46714	0.00103657	0.0458197	Lix1l
ENSMUSG00000108591	0.291051	4.55295	0.00104329	0.0460138	Particl
ENSMUSG00000036402	0.258776	5.90905	0.00104455	0.0460138	Gng12
ENSMUSG00000045934	0.65142	2.45214	0.00104945	0.0461505	Mtmr11
ENSMUSG00000032231	0.747757	2.96561	0.00106219	0.0465358	Anxa2
ENSMUSG00000017756	0.500488	2.91545	0.00106364	0.0465358	Slc12a7
ENSMUSG00000104240	-0.585276	1.74014	0.00106087	0.0465358	Gm36858
ENSMUSG00000110040	0.311526	7.52755	0.00107719	0.0470484	AC034099.1
ENSMUSG00000097881	0.531237	2.62238	0.00107992	0.0470873	Celrr
ENSMUSG00000081833	0.959715	0.936766	0.00109049	0.0473951	Gm13669
ENSMUSG00000029838	0.324158	7.43213	0.00109067	0.0473951	Ptn
ENSMUSG00000004846	0.224873	4.92209	0.00109692	0.0475861	Plod3
ENSMUSG00000037366	0.422609	2.77499	0.00109951	0.0476182	Pafah2
ENSMUSG00000063260	-0.448803	3.21104	0.00111855	0.0483613	Syt10
ENSMUSG00000060716	-0.315831	4.89901	0.00113373	0.0489353	Plekhh1
ENSMUSG00000040113	-1.2213	-0.214038	0.00113706	0.0489966	Mettl11b
ENSMUSG00000026796	0.381413	5.1767	0.00116234	0.0499186	Fam129b
ENSMUSG00000042745	0.358712	3.66301	0.00116093	0.0499186	Id1

## Sheet: P17 Bulk RNA-Seq
Supplementary Data 1. Differential Gene Experession
We performed differential RNA gene expression using EDGER. Comparison is cKO to WT (i.e. positive log2 fold change is a gene upregulated in the cKO). We report all significantly changed genes (FDR<0.05).
Gene ID	log2 Fold Change	log2 CPM	P Value	FDR	Gene Name		List of Genes Upregulated in cKO	List of Genes Downregulated in cKO
ENSMUSG00000007097	-2.2392	9.13275	3.86443e-85	1.03972e-80	Atp1a2	Left	Gm23034	Gm22390
ENSMUSG00000007107	-1.81895	4.83417	8.92554e-77	1.20071e-72	Atp1a4	All differentially expressed genes	Fam187a	Gm33103
ENSMUSG00000038034	-1.5957	9.4762	1.70624e-54	1.53021e-50	Igsf8	in order of most to least significant	Gm25885	Atp1a2
ENSMUSG00000075510	5.12272	1.5995	6.23973e-42	4.197e-38	Fam187a	(lowest to highest FDR)	Ip6k3	Atp1a4
ENSMUSG00000024091	-1.06459	5.52913	2.37172e-27	1.27622e-23	Vapa		Gm18983	Igsf8
ENSMUSG00000020932	1.02747	7.64918	1.114e-16	4.99534e-13	Gfap	Right:	Gm11532	Vapa
ENSMUSG00000044708	0.837213	7.61678	4.2172e-13	1.62091e-09	Kcnj10	Sorted into up and down-	Gm42047	Myoc
ENSMUSG00000056515	-0.635513	5.89241	5.64786e-13	1.89945e-09	Rab31	regulated genes in order of largest	Gm42901	7420461P10Rik
ENSMUSG00000088213	-6.28415	-0.471902	2.29578e-11	6.8631e-08	Gm22390	to smallest magnitude	Plin4	2900052N01Rik
ENSMUSG00000022546	0.882966	3.41658	1.34283e-09	3.61288e-06	Gpt	of change (largest	Gfap	Rab31
ENSMUSG00000030029	0.559433	5.45411	2.09027e-09	5.11262e-06	Lrig1	abs value log2FC to smallest)	Gpt	Gm45774
ENSMUSG00000088626	7.74938	0.619022	2.66979e-08	5.9859e-05	Gm23034		Kcnj10
ENSMUSG00000002831	1.09858	2.2893	3.53447e-08	7.315e-05	Plin4		Hspb6
ENSMUSG00000091060	-0.935533	2.71248	7.24185e-08	0.000139173	7420461P10Rik		Gm26512
ENSMUSG00000051262	0.733418	2.91145	8.59067e-08	0.000154088	Nat8f3		Nat8f3
ENSMUSG00000031610	0.583193	4.19947	1.01353e-07	0.000170432	Scrg1		Slc25a34
ENSMUSG00000013698	0.627976	8.49152	2.52569e-07	0.000399727	Pea15a		Gm38316
ENSMUSG00000097157	0.74691	4.15274	6.96843e-07	0.00104159	Gm26512		Pea15a
ENSMUSG00000009614	0.503507	4.04658	7.64726e-07	0.00108289	Sardh		Pnp
ENSMUSG00000028655	0.422773	5.34568	9.68716e-07	0.00130317	Mfsd2a		Dio2
ENSMUSG00000115338	0.61477	3.84788	1.05008e-06	0.00134535	Pnp		pnp
ENSMUSG00000099696	-0.719392	3.03137	1.19008e-06	0.00145542	2900052N01Rik		Scrg1
ENSMUSG00000044080	0.52837	5.727	1.41108e-06	0.00165066	S100a1		Ifitm3
ENSMUSG00000087067	1.66923	0.25327	3.08636e-06	0.00345994	Gm11532		Lrig1
ENSMUSG00000026185	0.520808	7.34563	3.43702e-06	0.00369892	Igfbp5		Hes5
ENSMUSG00000020733	0.39497	5.23374	3.74343e-06	0.00387373	Slc9a3r1		Gstm1
ENSMUSG00000036854	0.79549	2.92842	3.92362e-06	0.00390982	Hspb6		Ccdc80
ENSMUSG00000022665	0.538183	3.3989	4.21717e-06	0.00405225	Ccdc80		S100a1
ENSMUSG00000050121	0.518236	3.4734	4.70588e-06	0.00435196	Opalin		Gstm2-ps1
ENSMUSG00000097410	0.497026	8.70659	4.85258e-06	0.00435196	Gm26668		Igfbp5
ENSMUSG00000110588	-0.597977	5.5322	5.66385e-06	0.00491567	Gm45774		Opalin
ENSMUSG00000110631	1.33343	1.70707	6.77495e-06	0.00569625	Gm42047		Megf10
ENSMUSG00000103730	0.632017	3.20367	1.00659e-05	0.00820675	Gm38316		Sardh
ENSMUSG00000021871	0.593725	4.3781	1.14166e-05	0.00903425	pnp		Gm13031
ENSMUSG00000024593	0.506013	4.08666	1.20988e-05	0.00930049	Megf10		Gm26668
ENSMUSG00000007682	0.599677	6.82302	1.49545e-05	0.0111764	Dio2		Idh2
ENSMUSG00000030235	0.426697	5.68209	1.69045e-05	0.0122923	Slco1c1		Tmem176b
ENSMUSG00000040740	0.693857	2.55202	1.78256e-05	0.012621	Slc25a34		Btbd17
ENSMUSG00000030541	0.458845	4.91185	2.53367e-05	0.0174791	Idh2		Slco1c1
ENSMUSG00000087698	0.5014	3.93155	2.77859e-05	0.0186895	Gm13031		Mfsd2a
ENSMUSG00000088404	4.74876	-0.51691	3.06663e-05	0.0201238	Gm25885		Slc9a3r1
ENSMUSG00000058135	0.553979	6.18305	3.55659e-05	0.0227833	Gstm1		Vcam1
ENSMUSG00000110594	-3.46686	-0.350743	3.74402e-05	0.0234263	Gm33103
ENSMUSG00000027962	0.370082	4.4523	3.8703e-05	0.023666	Vcam1
ENSMUSG00000025492	0.560902	3.02064	4.02839e-05	0.0240853	Ifitm3
ENSMUSG00000104850	1.24733	0.624118	4.2413e-05	0.024807	Gm42901
ENSMUSG00000048001	0.557443	3.30247	5.89903e-05	0.0337688	Hes5
ENSMUSG00000107369	0.521342	4.62224	6.618e-05	0.0370953	Gstm2-ps1
ENSMUSG00000026697	-1.01748	3.23866	6.98354e-05	0.0383453	Myoc
ENSMUSG00000112943	1.69329	-0.164315	8.21292e-05	0.0433272	Gm18983
ENSMUSG00000000202	0.434326	4.485	8.11088e-05	0.0433272	Btbd17
ENSMUSG00000024210	2.30706	-0.185629	9.13769e-05	0.0472788	Ip6k3
ENSMUSG00000029810	0.435271	4.34367	9.37829e-05	0.0476081	Tmem176b

## Sheet: P24 TRAP-Seq
Supplementary Data 1. Differential Gene Experession
We performed differential RNA gene expression using EDGER. Comparison is cKO to WT (i.e. positive log2 fold change is a gene upregulated in the cKO). We report all significantly changed genes (FDR<0.05).
Gene ID	log2 Fold Change	log2 CPM	P Value	FDR	Gene Name		List of Genes Upregulated in cKO	List of Genes Downregulated in cKO	List of Mitochondrial Genes Dysregulated in cKO
ENSMUSG00000007097	-5.69128	8.93667	5.87211e-105	1.39568e-100	Atp1a2	Left	Gm23058	Gm15807	Hspb7
ENSMUSG00000004098	5.8892	3.8509	1.83787e-87	2.18413e-83	Col5a3	All differentially expressed genes	AC132465.1	Mir214	Cyb5r2
ENSMUSG00000023067	2.11503	6.34213	1.53076e-81	1.21277e-77	Cdkn1a	in order of most to least significant	Serpina3m	Atp1a2	Cox7a1
ENSMUSG00000030717	2.87519	7.09039	3.05663e-80	1.81625e-76	Nupr1	(lowest to highest FDR)	Skor2	Cldn19	Dhrs1
ENSMUSG00000082277	-10.3969	1.83141	2.44927e-71	1.16428e-67	Gm15807		Col5a3	Frmd7	Aldh1l2
ENSMUSG00000041479	4.9084	2.68943	1.49695e-64	5.92992e-61	Syt15	Right:	Phlda2	Scgn	AA467197
ENSMUSG00000050335	5.26188	5.16505	1.40128e-63	4.75794e-60	Lgals3	Sorted into up and down-	Lgals3	Atp1a4	Mrps6
ENSMUSG00000024210	2.70095	3.6941	4.02788e-63	1.19668e-59	Ip6k3	regulated genes in order of largest	Gpnmb	AC124675.1	Gatm
ENSMUSG00000029816	5.10268	4.52295	1.58619e-60	4.18895e-57	Gpnmb	to smallest magnitude	Syt15	Igsf8	Nipsnap3b
ENSMUSG00000074218	2.63272	3.54601	1.13054e-58	2.68706e-55	Cox7a1	of change (largest	Ifi202b	Sult1a1	Cox6b2
ENSMUSG00000033022	1.93442	7.46236	2.64104e-55	5.70657e-52	Cdo1	abs value log2FC to smallest)	Gm13415	Eomes	Lars2
ENSMUSG00000026547	2.8259	5.46335	5.50758e-50	1.09087e-46	Tagln2		Mylk2	Myoc	Tspo
ENSMUSG00000026697	-2.47596	4.38392	5.89615e-49	1.078e-45	Myoc		Hsd3b5	Gm15949	Akr1b7
ENSMUSG00000038508	4.3042	2.31843	1.19481e-44	2.02845e-41	Gdf15		Trib3	2810407A14Rik	Fth1
ENSMUSG00000025492	2.8043	5.3273	6.49468e-44	1.0291e-40	Ifitm3		Gm25612	7420461P10Rik	Ptrh1
ENSMUSG00000023031	2.99064	3.70091	1.53126e-41	2.27468e-38	Cela1		Gdf15	AC154314.2	Stom
ENSMUSG00000031613	2.43502	3.35305	1.94116e-41	2.71397e-38	Hpgd		Gm15940	A830008E24Rik	Gsr
ENSMUSG00000091060	-2.3116	3.86103	3.46888e-41	4.58047e-38	7420461P10Rik		Gm9678	3425401B19Rik	Gpx1
ENSMUSG00000023905	3.32658	2.6278	3.60967e-40	4.5155e-37	Tnfrsf12a		Hsp25-ps1	Gm11209	Htatip2
ENSMUSG00000020427	2.89587	4.4059	1.68962e-39	2.00794e-36	Igfbp3		Cdsn	Ptgir	Casp8
ENSMUSG00000036854	2.39886	6.55733	5.05478e-39	5.72104e-36	Hspb6		Hspb7	Gm18367	Gsto1
ENSMUSG00000070348	1.51871	5.77823	5.38275e-39	5.81533e-36	Ccnd1		Ly6g6c	Gm1698	Dcxr
ENSMUSG00000034457	3.12374	2.20287	1.9227e-38	1.9869e-35	Eda2r		Gm9817	Gm11447	Mthfd2
ENSMUSG00000002332	2.45849	9.12524	2.60806e-37	2.58284e-34	Dhrs1		S100a4	Gm13325	Cyb5r1
ENSMUSG00000031490	1.57715	4.94465	8.27443e-34	7.86667e-31	Eif4ebp1		Galnt15	Gm16232	Slc25a1
ENSMUSG00000102674	2.08555	3.19502	5.47024e-33	5.00064e-30	8030442B05Rik		Hspb1	Chp2	Rdh11
ENSMUSG00000027199	1.51518	7.64994	9.22965e-33	8.12482e-30	Gatm		Gm42674	Nccrp1	Slc16a1
ENSMUSG00000000058	1.94712	7.38493	9.83505e-33	8.34856e-30	Cav2		Cyb5r2	Gm45861	Uqcc2
ENSMUSG00000007655	3.32553	4.85754	2.05216e-32	1.68192e-29	Cav1		Mrgprf	A230028O05Rik	Rab32
ENSMUSG00000041801	1.80136	6.82845	2.59012e-32	2.05207e-29	Phlda3		Tcam1	Gm44117	Pycr1
ENSMUSG00000021903	3.7042	2.41603	6.77016e-32	5.19075e-29	Galnt15		Bcl3	Angpt4	Neu4
ENSMUSG00000020256	2.11194	2.9739	1.45282e-31	1.07908e-28	Aldh1l2		Tnfrsf12a	Clec3b	Acyp2
ENSMUSG00000078915	3.96943	2.84585	4.74263e-31	3.41584e-28	Hsp25-ps1		Cav1	Gm38134	Nudt8
ENSMUSG00000020773	2.17536	4.7137	5.32189e-31	3.72031e-28	Trim47		Ecm1	Gm14569	Fdx1l
ENSMUSG00000032172	1.60414	5.84692	1.28133e-30	8.70133e-28	Olfm2		Clcf1	Cdh26	Cox5a
ENSMUSG00000044080	1.34882	9.07162	2.57638e-30	1.70098e-27	S100a1		Gm14005	Apoc4	Cox6a1
ENSMUSG00000085264	2.11169	7.66749	7.18593e-30	4.61609e-27	Gm15581		Gldn	Gm38414	Hk2
ENSMUSG00000089774	1.83887	4.74343	3.92162e-29	2.45287e-26	Slc5a3		Gm25312	Tdgf1-ps1	Car5b
ENSMUSG00000038034	-2.81696	9.17652	4.76293e-29	2.9027e-26	Igsf8		Gm8197	Gm45650	Ndufa3
ENSMUSG00000040663	3.29905	1.43488	6.97511e-29	4.04352e-26	Clcf1		AC132465.2	Gm28453	Timm8a1
ENSMUSG00000057604	-1.62621	4.17338	6.83836e-29	4.04352e-26	Lmcd1		Vdr	Nphs1os	Mpv17l2
ENSMUSG00000108748	-1.43405	5.70146	1.08168e-28	6.12127e-26	Gm44579		Vim	Vnn1	Gng5
ENSMUSG00000001473	1.55266	3.99496	2.9221e-28	1.61517e-25	Tubb6		Eda2r	Gm12945	2010107E04Rik
ENSMUSG00000001020	3.7909	5.70256	5.20553e-28	2.81193e-25	S100a4		Anxa3	Gm25153	Tmem205
ENSMUSG00000041959	1.96264	6.37355	7.11751e-28	3.75931e-25	S100a10		Aqp5	Gm33027	Chchd1
ENSMUSG00000028121	-1.48684	5.23233	1.52191e-27	7.86364e-25	Bcar3		Cela1	Trh	Uqcrh
ENSMUSG00000090256	1.52435	4.2547	3.76671e-27	1.90483e-24	Alms1-ps1		Trim16	Gm23830	Mrpl42
ENSMUSG00000039168	2.12012	4.99298	5.12304e-27	2.53676e-24	Dap		Igfbp3	Acsm5	Slc25a10
ENSMUSG00000047061	3.80224	2.89093	1.59497e-26	7.73658e-24	Gm9817		Pax8	Th	Cycs
ENSMUSG00000111875	1.26752	6.13942	5.74549e-26	2.73117e-23	Gm5425		Nupr1	Selp	Echdc2
ENSMUSG00000090129	-1.44188	4.95195	6.08609e-26	2.83636e-23	Olfr287		Rln1	Doc2g	Ndufa4
ENSMUSG00000080002	1.28198	5.30273	6.83424e-26	3.12377e-23	Gm5566		Tagln2	Gm26671	Mrpl34
ENSMUSG00000105518	3.62441	5.36389	7.41437e-26	3.325e-23	Gm42674		Gm3242	Gm42790	Ndufa1
ENSMUSG00000039680	1.61986	7.06648	8.84618e-26	3.89363e-23	Mrps6		Ifitm3	Sp8	Nudt2
ENSMUSG00000100301	2.4962	1.678	1.03013e-25	4.45165e-23	6030407O03Rik		Lgals1	Apoc2	Chchd10
ENSMUSG00000047821	2.94242	1.44858	2.51027e-25	1.06543e-22	Trim16		Serpine1	Gm43075	Minos1
ENSMUSG00000013698	1.32253	11.1595	6.88675e-25	2.87166e-22	Pea15a		Gm13291	Phyhd1	Lyrm4
ENSMUSG00000015247	1.39935	5.38085	8.19e-25	3.3562e-22	Nipsnap3b		A230065H16Rik	Tal1	Me1
ENSMUSG00000029636	-1.20036	6.42387	9.90945e-25	3.992e-22	Wasf3		Tgm1	Gm37069	Ndufa2
ENSMUSG00000020857	1.29246	7.796	2.05115e-24	8.12527e-22	Nme2		S100a11	En2	Maoa
ENSMUSG00000110545	1.27762	6.09371	2.30235e-24	8.84767e-22	Gm7730		Aebp1	Fbln5	Coa5
ENSMUSG00000031628	1.11295	5.61384	2.30796e-24	8.84767e-22	Casp3		Ip6k3	Gm13028	Isca2
ENSMUSG00000100627	-2.20611	2.64039	1.45851e-23	5.50251e-21	A830008E24Rik		Emp1	Sds	Top1mt
ENSMUSG00000004951	3.6754	2.93207	4.07355e-23	1.51281e-20	Hspb1		Catspere1	Olfr286	Atp5e
ENSMUSG00000020422	-1.17799	6.07301	1.99004e-22	7.27682e-20	Tns3		Gm7665	F5	Lactb2
ENSMUSG00000030208	2.68409	2.04591	3.72045e-22	1.33981e-19	Emp1		Has2	Lmcd1	Slc25a35
ENSMUSG00000038539	1.13285	5.46892	6.92856e-22	2.45788e-19	Atf5		Cox7a1	Gdf10	Arl2
ENSMUSG00000020473	2.70409	2.40888	1.1848e-21	4.14124e-19	Aebp1		E230013L22Rik	Prelp	Atp5l
ENSMUSG00000032802	1.02368	6.801	2.25081e-21	7.75324e-19	Srxn1		Col13a1	Gm33680	Tomm40l
ENSMUSG00000026728	3.13099	9.25312	2.35988e-21	8.01281e-19	Vim		Ifitm6	D13Ertd608e	Cox7c
ENSMUSG00000087075	2.72732	1.39774	2.67415e-21	8.95198e-19	A230065H16Rik		Gm12399	Gm26875	Uqcr11
ENSMUSG00000029484	3.10005	3.09287	2.83553e-21	9.3604e-19	Anxa3		Gm7676	Ranbp3l	Sdhc
ENSMUSG00000060594	2.10597	2.25376	4.06058e-21	1.32208e-18	Layn		S100a6	Pcsk6	Cox6c
ENSMUSG00000034235	-1.17412	6.70692	5.37721e-21	1.7271e-18	Usp54		Cd109	Sp7	Gpx4
ENSMUSG00000030711	-2.55139	5.21608	9.69151e-21	3.0713e-18	Sult1a1		Osgin1	Tdgf1	Uqcr10
ENSMUSG00000003644	1.56513	4.14712	1.57045e-20	4.91138e-18	Rps6ka1		Nlrc3	F930015N05Rik	Mrpl52
ENSMUSG00000025068	1.03211	5.28101	4.23207e-20	1.30634e-17	Gsto1		6030407O03Rik	Cyp4f15	Tmem14c
ENSMUSG00000007107	-2.98707	1.61321	4.61621e-20	1.40664e-17	Atp1a4		Il11	Galr2	Fundc2
ENSMUSG00000057103	-1.11305	5.87454	4.68548e-20	1.40968e-17	Nat8f1		Dhrs1	Slc36a2	Prdx6
ENSMUSG00000030087	-1.01007	6.66268	4.99773e-20	1.48483e-17	Klf15		Hpgd	Gm11827	Mrpl30
ENSMUSG00000027470	4.46696	-0.00487654	8.87557e-20	2.60438e-17	Mylk2		Tnfrsf10b	Adap2os	Nsun4
ENSMUSG00000104415	-1.66762	3.58154	1.06189e-19	3.07793e-17	Gm37069		Gm12454	Gm27995	Letmd1
ENSMUSG00000075427	-1.26676	3.79558	1.36842e-19	3.91861e-17	Olfr288		Hspb6	Trp63	Pdss2
ENSMUSG00000091556	-1.96813	2.75352	1.66722e-19	4.71745e-17	Gm14569		Stx11	Bcar3	Ndufa5
ENSMUSG00000001025	2.52525	7.09235	1.74963e-19	4.89238e-17	S100a6		Il18bp	C030018K13Rik	Prdx3
ENSMUSG00000043822	1.38557	4.01967	1.84495e-19	5.09891e-17	Adamtsl5		Capg	Gm23172	Apool
ENSMUSG00000015312	1.34187	4.43845	2.64738e-19	7.23253e-17	Gadd45b		Ctsh	Angptl4	Cox17
ENSMUSG00000048424	-1.57576	4.16274	2.90466e-19	7.84523e-17	Ranbp3l		AC158531.2	Hist2h2be	Efhd1
ENSMUSG00000060591	1.36934	4.65126	3.2303e-19	8.62672e-17	Ifitm2		Gm28863	Gm27239	Uqcrq
ENSMUSG00000086686	1.29213	4.73926	4.01646e-19	1.0607e-16	F630206G17Rik		Gm30122	Hs3st3a1	Hint1
ENSMUSG00000039518	3.94252	2.40011	5.09965e-19	1.31748e-16	Cdsn		Adm	Alpk3	Atp5k
ENSMUSG00000110104	1.36922	4.6365	5.06174e-19	1.31748e-16	Gm45717		Mir8093	Gm44626	D2hgdh
ENSMUSG00000021745	-1.19729	4.92236	5.73674e-19	1.46614e-16	Ptprg		Trim47	Gm15441	Shmt2
ENSMUSG00000031584	1.08579	5.99186	6.70345e-19	1.69497e-16	Gsr		Atf3	Otc	Hscb
ENSMUSG00000036902	1.44673	4.69126	7.50971e-19	1.87885e-16	Neto2		Bdkrb2	Lpar4	Tmbim4
ENSMUSG00000084925	-1.15155	6.22848	7.62445e-19	1.88769e-16	1810062O18Rik		Dap	Gm15169	Rpl35a
ENSMUSG00000035394	0.970227	7.13508	8.3429e-19	2.04427e-16	Cfap53		Cdkn1a	Calb2	Gcat
ENSMUSG00000099696	-1.31221	6.98144	8.99807e-19	2.18231e-16	2900052N01Rik		Aldh1l2	Gm22533	Atp5g1
ENSMUSG00000083723	1.24207	5.09474	1.07398e-18	2.57841e-16	Rpl23a-ps14		Gm15581	Olfr287	Hspe1
ENSMUSG00000024175	-1.42126	3.68389	2.33102e-18	5.54037e-16	Tekt4		Layn	Gm42836	Mgst1
ENSMUSG00000079415	1.88777	3.03235	3.75629e-18	8.83955e-16	Cntf		8030442B05Rik	Sned1	Sdhb
ENSMUSG00000108873	1.2864	4.54349	6.04791e-18	1.40928e-15	Gm44609		Tnfrsf23	Gm44579	Dnlz
ENSMUSG00000030342	1.84909	7.28598	6.14804e-18	1.41871e-15	Cd9		Gm28836	4933416E14Rik	Sdhd
ENSMUSG00000020712	3.50398	0.425947	6.34504e-18	1.43628e-15	Tcam1		Plat	Gm27202	Atp5j2
ENSMUSG00000041390	1.2087	3.99256	6.32149e-18	1.43628e-15	Mdfic		Angptl2	Rtp1	Cox6b1
ENSMUSG00000084139	1.18059	4.59473	6.92469e-18	1.5527e-15	Gm12322		S100a3	Tekt4	Prdx6b
ENSMUSG00000046167	3.26055	0.575038	9.50855e-18	2.11214e-15	Gldn		Sp6	Ggt1	Mpc2
ENSMUSG00000028159	-1.19142	5.33623	1.05111e-17	2.31322e-15	Dapp1		Angpt2	AB124611	Nmnat3
ENSMUSG00000101133	1.03381	6.49288	1.12752e-17	2.45862e-15	Gm29050		Gnb3	Rhpn2	Cmc1
ENSMUSG00000031538	2.05159	4.44374	1.19178e-17	2.57511e-15	Plat		Gm6213	D630039A03Rik	Uqcrb
ENSMUSG00000078291	1.21595	5.65692	1.779e-17	3.8093e-15	Gm3940		Gsta3	A330076C08Rik	Ucp2
ENSMUSG00000085156	1.72187	2.51607	4.31406e-17	9.15506e-15	Snhg15		S100a10	Perm1	Rps14
ENSMUSG00000101567	1.15058	5.11897	4.77761e-17	1.0049e-14	Txn-ps1		Cav2	Gm37818	Rps18
ENSMUSG00000064179	1.44599	2.77867	5.3136e-17	1.10784e-14	Tnnt1		Gm28809	Stab2	Cox7a2l
ENSMUSG00000074813	3.28408	0.724511	8.07502e-17	1.66893e-14	Gm14005		Gm22766	Prom1	Rps15a
ENSMUSG00000062939	1.1622	5.03397	8.4794e-17	1.7374e-14	Stat4		Cdo1	Fbxw10	Slc25a39
ENSMUSG00000095419	0.98636	5.84188	9.30706e-17	1.89068e-14	Gm14328		Foxs1	9630013D21Rik	Nln
ENSMUSG00000090023	0.967846	5.2151	1.13261e-16	2.28135e-14	Gm16302		C78197	Gm16268	Usmg5
ENSMUSG00000004945	1.04786	7.47463	1.18793e-16	2.37266e-14	Tmem242		Gm11532	Gm26674	Tomm7
ENSMUSG00000111042	0.920043	7.08413	1.27631e-16	2.52794e-14	Gm18252		Gm26522	Gadd45g	Mrpl53
ENSMUSG00000110935	0.919274	7.08324	1.32994e-16	2.61241e-14	Gm8834		Efemp1	AC155714.1	Mpc1
ENSMUSG00000053175	3.39042	0.403589	1.36659e-16	2.64074e-14	Bcl3		Zbtb42	Gm6994	Higd2a
ENSMUSG00000074846	1.26802	5.49901	1.35645e-16	2.64074e-14	Gm10774		Cntf	Txnip	Fam162a
ENSMUSG00000038560	2.03048	2.77703	1.67214e-16	3.20511e-14	Sp6		Dhh	Gm26237	Mrpl35
ENSMUSG00000112673	1.21829	6.35866	1.95642e-16	3.72002e-14	Gm7413		Gm29460	Zic3	Cox14
ENSMUSG00000032715	4.40854	0.313918	2.1355e-16	4.0283e-14	Trib3		Gm45540	4933427I22Rik	Lypla1
ENSMUSG00000031666	-0.925653	5.96945	2.35055e-16	4.39904e-14	Rbl2		n-R5-8s1	Rhcg	Cox7b
ENSMUSG00000028367	1.15507	7.69803	3.47713e-16	6.45659e-14	Txn1		Cd9	Ucma	Ndufa13
ENSMUSG00000030609	0.96325	6.42723	3.6234e-16	6.67605e-14	Aen		Slc5a3	Gm25580	Atp5h
ENSMUSG00000027574	-1.05122	5.84055	3.731e-16	6.82141e-14	Nkain4		Gm38411	Disp3	Fastkd1
ENSMUSG00000021820	-0.881948	7.30026	3.86549e-16	7.01336e-14	Camk2g		9930111J21Rik1	Otx2	Ndufc2
ENSMUSG00000094796	1.195	6.99576	4.00339e-16	7.20852e-14	BC147527		Ppic	2900052N01Rik	Txn2
ENSMUSG00000076036	1.16021	5.28722	4.26331e-16	7.61883e-14	Gm22133		Cd44	Gm37226	Vdac1
ENSMUSG00000078249	1.29209	6.39255	4.92042e-16	8.7275e-14	Hmga1b		Gm45754	Gm44796	Bid
ENSMUSG00000020728	1.0913	5.24384	6.10501e-16	1.07484e-13	Cep112		Serpina3n	Dcx	Mrpl54
ENSMUSG00000003585	-1.06535	6.65922	6.42741e-16	1.12328e-13	Sec14l2		Phlda3	6330415B21Rik	Mrps36
ENSMUSG00000107667	1.53345	2.54084	7.69565e-16	1.33511e-13	C530044C16Rik		Gm12977	Gm5083	Ide
ENSMUSG00000046711	1.28884	6.45908	7.811e-16	1.3453e-13	Hmga1		Prss1	Bdh2	Ndufa7
ENSMUSG00000001794	1.11105	8.39485	8.12847e-16	1.38991e-13	Capns1		Cd9-ps	Parp14	Shmt1
ENSMUSG00000059108	2.60361	1.58023	8.43931e-16	1.43275e-13	Ifitm6		Rdh16f1	Gm12239	Smdt1
ENSMUSG00000006611	1.4336	2.94153	8.96602e-16	1.51138e-13	Hfe		S1pr3	Iigp1	Cdc25c
ENSMUSG00000028150	1.55263	3.52424	1.00157e-15	1.67643e-13	Rorc		AA467197	Nt5dc2	Ndufb2
ENSMUSG00000067586	1.77648	3.26537	1.09598e-15	1.82162e-13	S1pr3		Gm36961	Olfr288	Cox7a2
ENSMUSG00000091561	0.982359	5.24842	1.10753e-15	1.82805e-13	Gm6665		Ifi203	Calr4	Mrpl12
ENSMUSG00000027907	2.71634	4.70125	1.6029e-15	2.62744e-13	S100a11		Baiap2l1	Neat1	Mrpl33
ENSMUSG00000021996	1.11033	6.40246	1.8507e-15	3.01284e-13	Esd		Gm24718	Hhatl	Cox16
ENSMUSG00000022261	1.04754	6.14589	1.88332e-15	3.04508e-13	Sdc2		Gm26728	AC114002.1	Tomm5
ENSMUSG00000054612	1.43325	2.91298	1.99006e-15	3.19592e-13	Mgmt		Psd4	Gm6939	Mrps16
ENSMUSG00000004038	0.906869	5.94144	2.53515e-15	4.04398e-13	Gstm3		Rdh9	Col1a1	1110008F13Rik
ENSMUSG00000027533	0.991006	9.60104	3.05531e-15	4.84124e-13	Fabp5		Snhg15	Aass	Glrx5
ENSMUSG00000068631	2.57954	0.917064	3.14875e-15	4.95626e-13	Gm7676		4930412F09Rik	Gm15846	Mrps21
ENSMUSG00000050708	1.19169	7.00831	3.4768e-15	5.43662e-13	Ftl1		Snora9	Gm29642	Ak2
ENSMUSG00000078180	1.17911	7.61206	3.64386e-15	5.66061e-13	Gm20900		Gm25927	Prss43	Ndufb6
ENSMUSG00000039477	-0.922589	5.52078	4.16182e-15	6.42325e-13	Tnrc18		Slc22a18	Rpl17-ps11	Pck2
ENSMUSG00000071547	-1.27247	3.60353	4.42575e-15	6.78654e-13	Nt5dc2		Cd68	4933421A08Rik	Pet100
ENSMUSG00000086331	1.49663	3.68704	4.76479e-15	7.25959e-13	Gm16310		Gm5548	Gm42205	Ndufa11
ENSMUSG00000039405	1.33599	3.15602	4.84355e-15	7.28616e-13	Prss23		Calcrl	Gm27238	Hebp1
ENSMUSG00000113311	1.26076	6.05767	4.84288e-15	7.28616e-13	CT009486.1		Gm25592	Cacna1s	Mrps33
ENSMUSG00000059588	1.64609	1.92163	4.91627e-15	7.34905e-13	Calcrl		Cers3	Deup1	Clpb
ENSMUSG00000039195	0.921135	7.32098	5.13883e-15	7.63373e-13	1110008P14Rik		Mrps6	Wasf3	Ndufaf5
ENSMUSG00000101191	1.94178	2.87449	5.27342e-15	7.73695e-13	Gm28809		Gm18782	Dlx2	Tmem65
ENSMUSG00000101162	1.73152	5.10934	5.25294e-15	7.73695e-13	Gm26728		Gm42788	Ptprg	Smim20
ENSMUSG00000086068	1.01158	5.22361	5.37673e-15	7.84013e-13	1700120G11Rik		Mboat1	Zap70	Ndufc1
ENSMUSG00000067567	-0.979573	4.88722	7.09337e-15	1.02802e-12	Hdac8		Ier3	Dapp1	Cisd3
ENSMUSG00000007908	1.1557	4.14644	7.76237e-15	1.11816e-12	Hmgcll1		Gm26611	Slc25a21	Rexo2
ENSMUSG00000004105	2.04582	1.5594	1.40276e-14	2.00848e-12	Angptl2		Olfm2	Ccdc121	Slc25a47
ENSMUSG00000017943	-0.97212	4.75121	1.4613e-14	2.07978e-12	Gdap1l1		Gm7516	Sypl2	Timm13
ENSMUSG00000062382	1.2182	6.88355	1.64765e-14	2.33104e-12	Ftl1-ps1		Pnlip	Tns3	Bax
ENSMUSG00000030494	-1.39785	2.73754	1.66654e-14	2.3438e-12	Rhpn2		Gm4524	Fgd2	Gcsh
ENSMUSG00000031207	0.977689	6.33598	1.83877e-14	2.57082e-12	Msn		Eif4ebp1	4833404L02Rik	Ndufaf2
ENSMUSG00000068220	2.7908	6.06275	2.33352e-14	3.24345e-12	Lgals1		AY036118	Usp54	Gfer
ENSMUSG00000097445	0.927011	5.90404	2.41881e-14	3.34246e-12	Gm26631		Emp3	Kirrel2	Fam210b
ENSMUSG00000033307	0.920702	7.77899	2.45676e-14	3.37527e-12	Mif		Rps6ka1	Ubr3	Fam136a
ENSMUSG00000053907	0.98348	8.32008	2.51934e-14	3.44136e-12	Mat2a		Gm9280	Mir30f	Bak1
ENSMUSG00000032060	1.55511	8.43359	2.67137e-14	3.62818e-12	Cryab		Gm26917	Sorbs1	2410015M20Rik
ENSMUSG00000020326	0.903853	7.40979	2.74962e-14	3.71324e-12	Ccng1		Gm42418	Fam163a	Dnajc4
ENSMUSG00000020467	1.90349	2.10425	2.85043e-14	3.80613e-12	Efemp1		Gm19015	Hist1h2ah	Lipt2
ENSMUSG00000048960	-0.988269	6.8429	2.84952e-14	3.80613e-12	Prex2		P2ry2	Gm27227	Mrps10
ENSMUSG00000074063	2.52145	1.09958	2.97116e-14	3.91396e-12	Osgin1		Cryab	Gm37759	Apoo
ENSMUSG00000071532	1.19532	8.53803	2.95789e-14	3.91396e-12	Gm10335		Cd14	Gm28035	Aldh18a1
ENSMUSG00000058135	0.962386	10.4194	2.98059e-14	3.91396e-12	Gstm1		Gm27957	1810062O18Rik	Mrpl13
ENSMUSG00000063556	1.19494	8.56319	3.01946e-14	3.94322e-12	Gm10132		Tubb6	Prokr2	Coa6
ENSMUSG00000063623	0.892995	7.46624	3.3437e-14	4.34279e-12	C230062I16Rik		Rorc	Gm44421	Acot13
ENSMUSG00000083669	0.889996	7.45063	4.2761e-14	5.5236e-12	Gm10169		CT010467.1	Shisa2	Timm10
ENSMUSG00000110350	1.2397	5.98506	4.44105e-14	5.70567e-12	Gm10252		AL837512.1	1810010K12Rik	Mpst
ENSMUSG00000022479	3.132	-0.0683693	4.81968e-14	6.15306e-12	Vdr		Gm37313	Arhgef5	Timm8b
ENSMUSG00000060923	0.860391	6.40422	4.84105e-14	6.15306e-12	Acyp2		Lad1	Mettl11b	Cox8a
ENSMUSG00000087067	1.91365	2.68441	5.18457e-14	6.55462e-12	Gm11532		Timp1	Gm15851	Ndufs4
ENSMUSG00000107369	0.907248	8.38821	5.21748e-14	6.56133e-12	Gstm2-ps1		C530044C16Rik	Papss2	Ndufb11
ENSMUSG00000038776	1.50944	5.5842	6.05311e-14	7.57213e-12	Ephx1		Alms1-ps1	Gm16341	Atp5j
ENSMUSG00000108713	-1.80747	2.14675	6.86216e-14	8.53926e-12	Gm33027		Ccnd1	Apc2	Ndufab1
ENSMUSG00000058542	1.21232	5.98504	7.14636e-14	8.8466e-12	Gm15590		Igfbp2	Gm9889	Mrpl23
ENSMUSG00000044948	0.903755	5.48856	7.88853e-14	9.71475e-12	Cfap43		Gatm	Gm44235	Sod1
ENSMUSG00000002233	1.02495	6.54446	8.61494e-14	1.05546e-11	Rhoc		Col6a6	Apoc1	Phb
ENSMUSG00000059658	0.907152	5.88442	9.20561e-14	1.12205e-11	Gm16379		Ephx1	1700047A11Rik	Gfm2
ENSMUSG00000094242	1.03025	4.62867	1.60118e-13	1.94168e-11	Gm5456		Adamts1	Nat8f1	Trmt2b
ENSMUSG00000039116	1.15934	8.61479	1.62383e-13	1.95915e-11	Adgrg6		Agpat2	Nphp3	Fam185a
ENSMUSG00000079484	-1.7134	4.06483	1.69521e-13	2.03494e-11	Phyhd1		Gm19951	Gm44438	Cmc2
ENSMUSG00000026535	4.71083	0.391965	2.28844e-13	2.73325e-11	Ifi202b		Gm16310	Gm44234	Ndufb5
ENSMUSG00000097280	-1.07358	7.32161	2.30641e-13	2.74094e-11	AI849053		Ahnak	Gm44148	Abhd11
ENSMUSG00000030042	1.055	7.14056	2.40996e-13	2.83564e-11	Pole4		Ces5a	Hmgcs2	Immp1l
ENSMUSG00000055972	-2.35134	1.86437	2.40219e-13	2.83564e-11	2810407A14Rik		Gm7132	Trim67	Nme6
ENSMUSG00000029695	-1.24487	3.65793	2.42426e-13	2.83841e-11	Aass		Gm15564	Fmnl3	Ndufa12
ENSMUSG00000081251	1.35063	2.64278	2.47494e-13	2.88354e-11	Gm12164		Maff	Micalcl	Mecr
ENSMUSG00000024538	1.82304	2.34025	3.14764e-13	3.64942e-11	Ppic		Spaca6	Ky	Rpl34
ENSMUSG00000048148	-1.03454	6.8959	3.29916e-13	3.80652e-11	Nwd1		Gm9442	Gm43434	Ndufa6
ENSMUSG00000001985	1.10439	6.48237	3.33614e-13	3.83059e-11	Grik3		Gm38534	Gm17530	Osgepl1
ENSMUSG00000022094	1.22717	3.17119	3.4248e-13	3.89477e-11	Slc39a14		AC153937.2	Gstt1	Mrps24
ENSMUSG00000046768	1.05733	4.20837	3.42043e-13	3.89477e-11	Rhoj		Neto2	6530411M01Rik	Mrpl51
ENSMUSG00000091568	1.08553	4.39475	3.57527e-13	4.04652e-11	Gm8206		Tnnt1	Knl1	Cox4i1
ENSMUSG00000032558	-1.11291	3.75792	3.68618e-13	4.15228e-11	Nphp3		Gnb1l	Mir6906	Tpi1
ENSMUSG00000082062	1.24633	5.94562	4.11077e-13	4.60872e-11	Ftl2-ps		Hfe	Atoh8	Hadhb
ENSMUSG00000040562	0.974974	4.35156	4.47793e-13	4.99678e-11	Gstm2		Mgmt	Cirbp	Slc25a5
ENSMUSG00000091228	0.859667	8.56228	4.56357e-13	5.06855e-11	Gm20390		AC165092.1	Lmod1	Timm23
ENSMUSG00000031373	0.819132	5.16038	5.10822e-13	5.64707e-11	Car5b		Lamc2	Gm44433	Tomm6
ENSMUSG00000085069	-1.07133	5.48842	5.17619e-13	5.69573e-11	Gm13111		Chac1	Gm8812	Mrps7
ENSMUSG00000078126	1.16595	8.83797	6.41761e-13	7.0292e-11	Rpl23a-ps3		Snord49b	Frmpd1os	Ghitm
ENSMUSG00000039323	1.51732	6.69018	7.34729e-13	8.01057e-11	Igfbp2		Jak3	Gm37310	Ndufb4
ENSMUSG00000112139	-1.25537	2.55989	8.04894e-13	8.73549e-11	AC114002.1		Mir6236	AI849053	Ndufs6
ENSMUSG00000068854	-1.47614	3.22858	8.23997e-13	8.90217e-11	Hist2h2be		Gm16363	Gm13111	BC003965
ENSMUSG00000091275	1.10782	3.96799	8.69724e-13	9.35366e-11	Gm3248		Fxyd5	AC163102.1	Timmdc1
ENSMUSG00000024899	-1.13633	6.24122	8.91786e-13	9.54773e-11	Papss2		Gm15627	Gm14341	Nit2
ENSMUSG00000021091	1.80739	4.60933	9.36954e-13	9.98633e-11	Serpina3n		Nipsnap3b	Sec14l2	Bola1
ENSMUSG00000112001	1.1203	4.80467	9.58408e-13	1.01694e-10	Gm8112		AC135119.1	Bbox1	Atp5d
ENSMUSG00000022012	1.08022	8.68695	1.01535e-12	1.07257e-10	Enox1		Akr1b8	Gm11266	Tmem126a
ENSMUSG00000023391	-1.19779	3.25005	1.02359e-12	1.07649e-10	Dlx2		Gm42922	Hnmt	Acsl4
ENSMUSG00000042462	0.845671	4.69265	1.05137e-12	1.10084e-10	Dctpp1		CT025611.2	Fam198a	Ldhd
ENSMUSG00000104960	1.12283	4.44313	1.14951e-12	1.19831e-10	Snhg8		Gm43173	Gm37885	Hmbs
ENSMUSG00000024604	-0.905721	4.84723	1.23251e-12	1.27922e-10	Rbm22		Gm14392	Gm31432	Ndufb8
ENSMUSG00000031700	-0.926894	7.1508	1.25904e-12	1.30108e-10	Gpt2		Zfp791	AC144949.1	Coa3
ENSMUSG00000079410	1.08581	4.16493	1.31039e-12	1.34704e-10	Gm2897		Adamtsl5	Nkain4	Mtfr1l
ENSMUSG00000090707	1.07395	4.26622	1.31485e-12	1.34704e-10	Gm8237		Gm10636	Frem2	Lyrm1
ENSMUSG00000101628	0.822661	5.44727	1.34197e-12	1.36892e-10	Gm28177		Dnah7b	Pygl	Ndufs5
ENSMUSG00000008822	0.790524	5.51375	1.49972e-12	1.52331e-10	Acyp1		Sh2d4a	Cfap45	Sdhaf1
ENSMUSG00000086841	1.18048	4.69591	1.50732e-12	1.52451e-10	2410006H16Rik		Filip1l	Bub1b	Gtpbp3
ENSMUSG00000030189	0.889625	5.67301	1.53971e-12	1.55067e-10	Ybx3		Gm39090	Nwd1	C1qbp
ENSMUSG00000096755	1.32895	2.94299	1.55197e-12	1.55642e-10	Ftl1-ps2		Sspn	Gm12326	Timm17a
ENSMUSG00000114407	0.851552	5.55224	1.55955e-12	1.55746e-10	AC124562.2		Cmss1	Plk1	Dbi
ENSMUSG00000079641	0.936144	7.20056	1.80032e-12	1.79038e-10	Rpl39		Cox6b2	Aspm	Hadh
ENSMUSG00000036305	0.934255	6.93316	1.8222e-12	1.80458e-10	Rpl39-ps		Col27a1	Neurl2	Cisd2
ENSMUSG00000085442	1.15771	8.49153	1.89914e-12	1.87298e-10	Gm3362		Cdk8	Hist1h4k	Guk1
ENSMUSG00000073424	-1.54484	4.19943	2.0575e-12	2.02077e-10	Cyp4f15		Lars2	Hap1	Ppif
ENSMUSG00000072381	0.929813	4.48966	2.21316e-12	2.1647e-10	Gm10355		Ifitm2	Peak1os	Oxnad1
ENSMUSG00000004127	1.11363	3.09222	2.3358e-12	2.2753e-10	Trmt10a		Gm45717	Neil3	Cisd1
ENSMUSG00000072591	0.990896	4.16744	2.95507e-12	2.86678e-10	5930412G12Rik		Gm7363	Wnk2	Park7
ENSMUSG00000080374	0.875746	5.68964	3.03322e-12	2.93063e-10	Gm22953		Car13	Crtc3	Ech1
ENSMUSG00000020521	0.995502	4.90694	3.09925e-12	2.98231e-10	Rnft1		A830031A19Rik	1810041L15Rik	Them4
ENSMUSG00000097440	-0.748996	5.59005	3.37332e-12	3.23294e-10	Gm6277		Tspo	Klf15	Atp5c1
ENSMUSG00000010760	5.37776	-1.17971	3.45992e-12	3.30262e-10	Phlda2		Gm23935	Zic4	Pam16
ENSMUSG00000099041	-1.1523	5.48322	3.97829e-12	3.78224e-10	Gm28035		E330020D12Rik	Nat8b-ps	Uqcrfs1
ENSMUSG00000024208	0.916138	6.54258	4.16659e-12	3.94547e-10	Uqcc2		Zc3h7a	Slc6a11	Timm17b
ENSMUSG00000038155	0.751825	6.89001	4.2473e-12	4.00595e-10	Gstp2		Tmem176a	Gm14011	Oxct1
ENSMUSG00000021743	-0.824671	4.67467	4.35534e-12	4.09161e-10	Fezf2		CT009550.2	Gm18304	Hmgcl
ENSMUSG00000104699	1.07474	5.58449	4.67111e-12	4.37098e-10	Rps4x-ps		Flnc	Mertk	Echs1
ENSMUSG00000039959	-0.867318	5.15736	4.73555e-12	4.4139e-10	Hip1		Snord55	Mirt1	Tmem11
ENSMUSG00000022074	2.40776	1.02593	4.82511e-12	4.47981e-10	Tnfrsf10b		Gm25911	AW047730	Nfs1
ENSMUSG00000027893	-0.891913	8.97053	4.87798e-12	4.51128e-10	Ahcyl1		Gm24187	Hist1h4a	Cyb5b
ENSMUSG00000021943	-1.61696	3.00083	4.93566e-12	4.54693e-10	Gdf10		Gm12164	Cyba	Ndufa10
ENSMUSG00000058546	1.02159	7.94464	5.17443e-12	4.74849e-10	Rpl23a		S100a1	Plekhg3	Hibadh
ENSMUSG00000039476	1.28812	3.27653	5.19507e-12	4.74909e-10	Prrx2		Insl6	Baiap3	Mrpl55
ENSMUSG00000017734	0.958024	8.17102	5.54734e-12	5.0517e-10	Dbndd2		Gm11970	D630033O11Rik	Ndufs7
ENSMUSG00000108437	0.875958	5.13708	5.78355e-12	5.24669e-10	Gm19366		Ehd2	Hist1h4b	Chchd7
ENSMUSG00000079101	1.0588	4.03601	6.37816e-12	5.76411e-10	Esd-ps		Gadd45b	Gm11681	Fis1
ENSMUSG00000112051	1.16348	4.82584	6.98006e-12	6.28417e-10	Gm8158		Gm24270	Cdca2	Acox1
ENSMUSG00000113637	0.764431	5.4657	7.02054e-12	6.29676e-10	Gm7049		Col5a2	Lrrc2	Mrps17
ENSMUSG00000027257	-0.87187	5.84704	7.1549e-12	6.39315e-10	Pacsin3		Prss23	Col23a1	Mrps34
ENSMUSG00000052512	-0.811091	5.04501	7.22562e-12	6.43216e-10	Nav2		Gm42498	Cd38	Tcaim
ENSMUSG00000103653	0.76763	6.91568	7.50356e-12	6.65465e-10	Gstp-ps		Gm13015	Prex2	Mrpl17
ENSMUSG00000048065	3.60572	-0.242795	7.59635e-12	6.70029e-10	Cyb5r2		Car9	Klhdc7a	Mrpl36
ENSMUSG00000021290	0.772829	7.52641	7.63158e-12	6.70029e-10	2010107E04Rik		Ftl1-ps2	4933421D24Rik	Ndufb3
ENSMUSG00000032446	-2.54548	-0.015254	7.63959e-12	6.70029e-10	Eomes		Peak1	B230207O21Rik	Letm1
ENSMUSG00000092193	1.7865	2.73617	8.23706e-12	7.19774e-10	Cd9-ps		Pea15a	Gm13584	Timm10b
ENSMUSG00000096579	1.08446	3.99335	8.48825e-12	7.39006e-10	Gm17121		Gm43298	Map3k19	Fars2
ENSMUSG00000091613	1.10978	4.28382	8.7923e-12	7.62684e-10	Gm17046		Gm12854	Gm4491	Ndufs8
ENSMUSG00000003528	0.936331	6.87001	9.06513e-12	7.83491e-10	Slc25a1		Gm43401	1110002J07Rik	Atp5g3
ENSMUSG00000001663	-1.09546	3.62607	9.1576e-12	7.88616e-10	Gstt1		Aspdh	Gm45169	Akr1b10
ENSMUSG00000095512	1.09368	4.00312	9.27158e-12	7.95548e-10	Gm17222		Gm10681	Hdac8	Mrps14
ENSMUSG00000087541	-0.936727	6.1765	1.02928e-11	8.8e-10	Hopxos		Tnfrsf13b	Gm23865	Txnrd1
ENSMUSG00000026637	0.757678	6.9399	1.03612e-11	8.82668e-10	Traf5		Plin4	Gsx2	Qdpr
ENSMUSG00000097039	1.01896	4.0591	1.05333e-11	8.94126e-10	Pvt1		Gm15512	Acacb	Clpp
ENSMUSG00000059460	-1.63111	1.88094	1.10808e-11	9.37251e-10	Olfr286		Mir7662	Hist1h4h	Timm9
ENSMUSG00000106930	0.774737	5.84341	1.12296e-11	9.46476e-10	Gm6450		Arhgap22	Gm24171	Prdx2
ENSMUSG00000079677	0.828278	5.34754	1.14665e-11	9.63026e-10	Fdx1l		Nme2	Zfa-ps	Aurkaip1
ENSMUSG00000084289	1.2605	5.19923	1.23106e-11	1.02712e-09	Gm6977		F630206G17Rik	Hist1h4j	Pank2
ENSMUSG00000042747	0.778613	5.52799	1.23162e-11	1.02712e-09	Krtcap2		Hmga1b	Gdap1l1	Pdk1
ENSMUSG00000054226	-0.778566	7.94628	1.31321e-11	1.09134e-09	Tprkb		Gm25744	Gm45338	Myg1
ENSMUSG00000022218	2.72109	-0.231265	1.32201e-11	1.09483e-09	Tgm1		Akr1b7	Gm11955	Abcf2
ENSMUSG00000038489	1.13139	6.51735	1.39635e-11	1.15237e-09	Polr2l		Hmga1	Gm7628	Slc25a38
ENSMUSG00000030790	2.18641	0.642365	1.41817e-11	1.16633e-09	Adm		Prrx2	Tcf7l1	Bcl2
ENSMUSG00000024827	-0.942702	5.68001	1.53572e-11	1.25865e-09	Gldc		Gm44609	Mir7047	Pdk2
ENSMUSG00000078238	1.32226	5.32062	1.57646e-11	1.28761e-09	Gm12854		Pemt	Insm1	Nudt9
ENSMUSG00000036781	0.908869	5.67819	1.71505e-11	1.396e-09	Rps27l		AC122356.1	Mir6998	Acaca
ENSMUSG00000094370	1.12515	3.14267	1.82514e-11	1.48055e-09	Gm3373		Gm5566	Zbtb7c	Slc25a12
ENSMUSG00000060803	0.737178	7.31576	1.84416e-11	1.48683e-09	Gstp1		Psrc1	Gm37403	Mfn2
ENSMUSG00000049929	-1.4604	2.3402	1.8454e-11	1.48683e-09	Lpar4		Jarid2	Syt12	Fech
ENSMUSG00000027712	0.739984	7.68602	2.07277e-11	1.66438e-09	Anxa5		Gm7730	Kif23	Mcu
ENSMUSG00000059325	-0.936194	7.82146	2.08183e-11	1.66602e-09	Hopx		Plekhd1	Dmrta2	Kif1b
ENSMUSG00000037196	-0.82737	5.46351	2.21283e-11	1.76492e-09	Pacrg		Gm24245	Gm8132	Tomm34
ENSMUSG00000043770	0.790327	7.96909	2.26752e-11	1.80249e-09	Gm12481		Gm24191	Gm13267	Cox10
ENSMUSG00000063628	2.64323	2.36162	2.34342e-11	1.85662e-09	Gm7665		Gm27317	Kcng2	Lonp2
ENSMUSG00000102483	2.66511	1.71963	2.38764e-11	1.88497e-09	Catspere1		Aqp2	Ttk	Pde12
ENSMUSG00000096629	1.08053	3.24705	2.39507e-11	1.88497e-09	Gm3383		Dmrtb1	Gm11523	Sugct
ENSMUSG00000113368	0.755683	6.15935	2.40374e-11	1.88554e-09	Gm10054		Gm10774	Pla2g5	Grhpr
ENSMUSG00000096942	0.900888	7.15919	2.41255e-11	1.88624e-09	Rps19-ps6		Gm5425	Dpysl5	Mccc1
ENSMUSG00000096699	0.880705	6.38027	2.46558e-11	1.92137e-09	Rps19-ps4		Gm15310	AC154838.3	Mocs1
ENSMUSG00000020135	-1.13399	3.88741	2.71446e-11	2.10841e-09	Apc2		Tmtc2	Iqub	Mul1
ENSMUSG00000114088	-1.06929	3.50256	2.77942e-11	2.15184e-09	AC163102.1		Gm39469	Gm25960	Mfn1
ENSMUSG00000111671	0.929744	5.96017	2.8301e-11	2.17817e-09	Gm6983		Cybrd1	Slc1a3	Ccdc51
ENSMUSG00000097428	-1.0012	7.22117	2.83177e-11	2.17817e-09	AW047730		CT009486.1	Msx2	Aldh9a1
ENSMUSG00000057499	1.18923	5.10044	2.8621e-11	2.1944e-09	Gm6177		Arhgap21	Hist1h2ai	As3mt
ENSMUSG00000043633	0.803693	7.8788	2.92885e-11	2.23836e-09	Fam221b		Gm6977	Gldc	Ifi27
ENSMUSG00000095600	1.01705	3.87536	3.00535e-11	2.28946e-09	Gm9457		Wisp2	Kif26a	Mlycd
ENSMUSG00000044122	0.893366	3.97494	3.38918e-11	2.57361e-09	Proca1		Gm24727	Slc7a10	Pxmp2
ENSMUSG00000022292	1.02507	8.65398	3.57763e-11	2.70806e-09	Rrm2b		Acot12	Hopxos	Bcat1
ENSMUSG00000053442	0.774482	4.91863	3.737e-11	2.81971e-09	4930597O21Rik		Gm29704	Hopx	Pink1
ENSMUSG00000051262	0.830171	5.51992	3.83354e-11	2.87562e-09	Nat8f3		Rpl23a-ps5	Eps8	Sfxn5
ENSMUSG00000080006	0.813254	5.3296	3.83529e-11	2.87562e-09	Rps19-ps7		Ftl2-ps	Slc12a9	Sccpdh
ENSMUSG00000030527	-1.01382	4.41633	3.85973e-11	2.88484e-09	Crtc3		Gm11951	Pdlim1	Secisbp2
ENSMUSG00000044217	3.0543	-0.443988	4.06588e-11	3.01993e-09	Aqp5		Rpl23a-ps14	Gpt2	Nt5dc3
ENSMUSG00000081620	0.76553	7.1156	4.05486e-11	3.01993e-09	Gm14633		Nmb	Dlk1	Aldh7a1
ENSMUSG00000074412	0.762376	6.71275	4.09775e-11	3.03413e-09	Gm10689		Gm10252	Gm43127	Pdk4
ENSMUSG00000114660	1.5492	2.40707	4.21699e-11	3.11272e-09	AL837512.1		1700048F04Rik	C030037D09Rik	Tubb3
ENSMUSG00000029632	0.732837	8.54888	4.32137e-11	3.17989e-09	Ndufa4		Gpr37	Rbl2	Ephx2
ENSMUSG00000040466	0.847383	4.754	4.39807e-11	3.22634e-09	Blvrb		Abhd11os	2610035F20Rik	Acsl6
ENSMUSG00000031176	0.872004	7.97973	4.58363e-11	3.35212e-09	Dynlt3		Myl3	Ccdc13	Cep89
ENSMUSG00000023367	1.35973	5.80401	4.60433e-11	3.35693e-09	Tmem176a		Adcy10	Dlx1	Acss3
ENSMUSG00000114117	0.792759	5.20497	4.72455e-11	3.43404e-09	AC156572.1		Vipr2	Gm23553	Acss1
ENSMUSG00000029086	-1.36924	3.24509	4.77057e-11	3.45692e-09	Prom1		B230206L02Rik	Itih5	Gpam
ENSMUSG00000039410	-0.787097	7.08524	4.80127e-11	3.46859e-09	Prdm16		Gm12912	Tnrc18	Aifm3
ENSMUSG00000112908	0.860212	5.73452	4.94243e-11	3.54899e-09	Gm7392		Slc39a14	Lrguk	Maob
ENSMUSG00000066026	-0.886688	4.34846	4.92802e-11	3.54899e-09	Dhrs3		Snord38a	Zfhx4	Dhtkd1
ENSMUSG00000096003	1.10895	3.10848	5.0697e-11	3.62942e-09	Gm3500		Depdc7	Dlx5	Dmpk
ENSMUSG00000082099	0.914757	4.04598	5.14197e-11	3.6701e-09	Gm12013		Gm43707	Sall3	Adhfe1
ENSMUSG00000080316	1.46255	2.51602	5.42013e-11	3.85705e-09	Spaca6		AC122357.1	Mfap2	Chdh
ENSMUSG00000025503	0.838325	6.98318	5.5649e-11	3.94826e-09	Taldo1		Bcam	Gm15428	Slc25a34
ENSMUSG00000035674	0.816038	6.27078	5.66226e-11	4.00537e-09	Ndufa3		Gm7413	Htr6	Gpt2
ENSMUSG00000111414	0.870604	8.87053	6.01143e-11	4.23975e-09	Gm18103		Ftl1-ps1	Hist1h4c	Gldc
ENSMUSG00000035472	-1.18629	2.67585	6.25833e-11	4.40083e-09	Slc25a21		Gm3940	Prdm11	Acacb
ENSMUSG00000016427	0.727926	5.74003	6.31922e-11	4.43054e-09	Ndufa1		Anxa2	Casq2	Hmgcs2
ENSMUSG00000087293	-1.06581	3.69589	6.45576e-11	4.51295e-09	Gm14341		Gng8	Gm44386	Slc25a21
ENSMUSG00000096681	0.890539	6.39692	6.87982e-11	4.7953e-09	Rps19-ps1		Gm15590	Lrp5	Aass
ENSMUSG00000094737	0.996922	4.35675	7.28806e-11	5.06499e-09	Gm17045		Gm26578	Gm45464	Nt5dc2
ENSMUSG00000094974	0.890159	6.39732	7.31289e-11	5.06743e-09	Rps19-ps2		Mdfic	B230104I21Rik	Otc
ENSMUSG00000091083	0.902319	4.3245	7.80676e-11	5.39393e-09	Gm4535		Gm37087	Eya4	Acsm5
ENSMUSG00000021097	-0.774006	4.96666	7.92058e-11	5.45671e-09	Clmn		Fth1	Tmem82
ENSMUSG00000111692	0.834092	5.06828	8.01676e-11	5.507e-09	AC163637.2		Gbp5	Gm11336
ENSMUSG00000055612	-0.88155	4.0852	8.1802e-11	5.60309e-09	Cdca7		Fkbp7	Fam117a
ENSMUSG00000053470	-0.878812	4.66376	8.70715e-11	5.94689e-09	Kdm3a		Chrdl1	Rbm22
ENSMUSG00000063787	0.76937	5.63065	8.76882e-11	5.97184e-09	Chchd1		Gm10335	Mns1
ENSMUSG00000056737	2.29362	2.84049	8.8309e-11	5.99694e-09	Capg		BC147527	Capn2
ENSMUSG00000071303	0.891016	7.40046	9.00745e-11	6.0994e-09	Rps8-ps1		Gm10132	Nat8f4
ENSMUSG00000095991	1.08848	4.14991	9.60894e-11	6.48822e-09	Gm17048		Gm45850	Tsc22d3
ENSMUSG00000025510	1.17799	5.55314	1.01087e-10	6.8063e-09	Cd151		Gm5384	AC174776.2
ENSMUSG00000022510	-1.50398	2.00205	1.04076e-10	6.98777e-09	Trp63		Ftl1	Olfml1
ENSMUSG00000017692	-0.849242	4.13435	1.04856e-10	7.02033e-09	Rhbdl3		Gm12895	Paqr8
ENSMUSG00000083705	0.802493	5.28938	1.09247e-10	7.29375e-09	Gm8624		Gm12896	Gm16130
ENSMUSG00000025006	-1.16182	5.52271	1.12264e-10	7.47421e-09	Sorbs1		Gm10060	Gm19935
ENSMUSG00000037211	1.06179	3.31473	1.14946e-10	7.6314e-09	Spry1		Havcr2	Hif3a
ENSMUSG00000000088	0.82304	8.23614	1.18845e-10	7.86825e-09	Cox5a		Gm6177	Ak7
ENSMUSG00000038387	0.760052	5.80095	1.26138e-10	8.32791e-09	Rras		P3h2	Ahcyl1
ENSMUSG00000094334	0.89513	3.98346	1.29831e-10	8.54801e-09	Fabp5l2		Gm16359	Gm5049
ENSMUSG00000063001	0.797434	5.26966	1.30859e-10	8.59186e-09	Gm9701		Gm6266	Gstt3
ENSMUSG00000090996	0.908629	8.32107	1.33433e-10	8.73675e-09	Gm20458		Dennd3	Tox2
ENSMUSG00000021241	0.684081	6.42787	1.33811e-10	8.73742e-09	Isca2		Gm37950	Dhrs3
ENSMUSG00000017561	-0.869024	4.88246	1.38534e-10	9.02102e-09	Crlf3		C1qb	Vit
ENSMUSG00000105391	1.32217	2.70113	1.42345e-10	9.22816e-09	Gm43401		Gm12322	Gm37019
ENSMUSG00000031841	1.18028	4.69624	1.42742e-10	9.22816e-09	Cdh13		2410006H16Rik	Gm12786
ENSMUSG00000069769	-0.768633	7.20907	1.4288e-10	9.22816e-09	Msi2		Cdh13	Hist1h4i
ENSMUSG00000020029	0.718098	8.05417	1.49888e-10	9.65458e-09	Nudt4		Gm20900	Pygm
ENSMUSG00000074364	1.34339	2.94994	1.5531e-10	9.97677e-09	Ehd2		Cd151	Camk2g
ENSMUSG00000073616	0.72881	6.88161	1.59272e-10	1.02037e-08	Cops9		Cdkn2b	Cdca7
ENSMUSG00000070858	0.92833	5.14485	1.61848e-10	1.03408e-08	Gm1673		Gm35808	Gm27244
ENSMUSG00000041697	0.822156	8.16892	1.6645e-10	1.06064e-08	Cox6a1		Slc44a3	Ampd2
ENSMUSG00000082423	0.974272	4.90804	1.80378e-10	1.14632e-08	Gm15148		Gm5086	Slc25a34
ENSMUSG00000089815	-1.29459	2.41726	1.81121e-10	1.14797e-08	Gm5083		Rpl23a-ps3	Cpn1
ENSMUSG00000102234	-1.05878	6.43541	1.8329e-10	1.15862e-08	Gm37885		Gm8158	Kdm3a
ENSMUSG00000083619	0.904793	7.63772	1.90082e-10	1.19838e-08	Gm14414		Stat4	Cideb
ENSMUSG00000015766	-0.93553	6.13126	1.91513e-10	1.2042e-08	Eps8		Hexb	9330159F19Rik
ENSMUSG00000114003	1.05611	7.55561	1.92024e-10	1.20423e-08	Gm9616		Gm22133	Gm28892
ENSMUSG00000097157	0.992243	5.64307	2.02006e-10	1.26218e-08	Gm26512		Ptrh1	Pacsin3
ENSMUSG00000024725	0.824139	5.00835	2.02327e-10	1.26218e-08	Ostf1		Adgrg6	Cuedc1
ENSMUSG00000084093	0.725569	5.48864	2.06525e-10	1.285e-08	Gm16418		Fabp7	AC096628.2
ENSMUSG00000091849	0.99807	4.15071	2.10226e-10	1.30461e-08	Gm17188		Gm3362	Gm43096
ENSMUSG00000112697	1.09776	4.89491	2.16196e-10	1.33553e-08	Gm8137		Hmgcll1	Crlf3
ENSMUSG00000082609	0.77872	5.83449	2.16333e-10	1.33553e-08	Gm15464		Txn1	Gm12856
ENSMUSG00000053746	1.15938	3.37853	2.2635e-10	1.39023e-08	Ptrh1		Prss23os	Garem2
ENSMUSG00000027889	-0.880708	4.69492	2.26363e-10	1.39023e-08	Ampd2		Il1rapl1	Hip1
ENSMUSG00000016933	-0.775585	6.50184	2.27002e-10	1.39057e-08	Plcg1		Fas	Gm19301
ENSMUSG00000086003	1.2291	2.28106	2.28998e-10	1.39918e-08	B230206L02Rik		Txn-ps1	Amer2
ENSMUSG00000024176	-0.735999	6.48538	2.38066e-10	1.45086e-08	Sox8		Snora24	Gli2
ENSMUSG00000080746	0.866237	5.02976	2.75409e-10	1.67415e-08	Rpsa-ps12		Stom	Ak9
ENSMUSG00000079364	1.03195	3.90121	2.8472e-10	1.72633e-08	Gm3558		Osmr	Uhrf1
ENSMUSG00000084265	0.885107	4.88528	3.0559e-10	1.84585e-08	Gm14541		4930550C14Rik	Gm20515
ENSMUSG00000026594	-0.752734	5.7068	3.05985e-10	1.84585e-08	Ralgps2		Btg4	Togaram2
ENSMUSG00000049517	0.74782	7.79458	3.08437e-10	1.85593e-08	Rps23		Gm11626	Lcat
ENSMUSG00000066902	0.741113	7.98314	3.15551e-10	1.89395e-08	Rps23-ps2		Fcgr2b	Mxra8
ENSMUSG00000066491	0.662569	6.6939	3.18315e-10	1.90572e-08	Gm6265		Snora61	AC117769.3
ENSMUSG00000084323	0.89948	7.65567	3.39817e-10	2.02934e-08	Gm14438		Gm8865	Gm20547
ENSMUSG00000021640	0.750391	6.46042	3.41924e-10	2.03681e-08	Naip1		Prickle3	Rhbdl3
ENSMUSG00000024661	1.20841	8.66722	3.91089e-10	2.31805e-08	Fth1		Gm16144	Fbxl22
ENSMUSG00000032494	-1.57035	1.02166	3.90811e-10	2.31805e-08	Tdgf1		Gm22362	D630003M21Rik
ENSMUSG00000074547	0.904871	7.13115	4.03797e-10	2.38742e-08	Rps8-ps4		Kcnip1	Wdr49
ENSMUSG00000083481	0.898208	7.64497	4.10087e-10	2.4186e-08	Rps8-ps2		Atf5	Fgd6
ENSMUSG00000039904	1.23889	5.37041	4.19945e-10	2.47061e-08	Gpr37		Polr2l	Gm38948
ENSMUSG00000107634	0.78675	4.17381	4.40256e-10	2.58371e-08	Gm36816		Gm14406	Gm6175
ENSMUSG00000029406	-0.749072	5.623	4.55212e-10	2.6649e-08	Pitpnm2		Gm12492	Gm20501
ENSMUSG00000079235	-0.924121	3.91023	4.58281e-10	2.67627e-08	Ccdc13		Gm3373	Slc39a12
ENSMUSG00000042622	1.4713	2.14561	5.04489e-10	2.9389e-08	Maff		Gm5637	S1pr1
ENSMUSG00000095847	0.763305	6.07052	5.26576e-10	3.06006e-08	Gm5451		Snhg8	Adamts20
ENSMUSG00000081434	1.0935	3.64937	5.34611e-10	3.09918e-08	Gm14165		Gm8112	Gjb6
ENSMUSG00000035877	-0.746683	6.81343	5.49203e-10	3.17603e-08	Zhx3		Gm7638	Rtp4
ENSMUSG00000114127	1.10602	4.46	5.86253e-10	3.38206e-08	Gm8231		Snord49a	Lrrc8a
ENSMUSG00000026817	0.805629	7.89476	5.88153e-10	3.3848e-08	Ak1		Trmt10a	Slc2a10
ENSMUSG00000082662	0.870706	3.56676	5.96833e-10	3.42645e-08	Gm15516		Gm12094	Gm20535
ENSMUSG00000039450	1.0187	5.53035	6.01867e-10	3.44703e-08	Dcxr		Casp3	Prkd2
ENSMUSG00000100755	0.741012	8.4502	6.17997e-10	3.5309e-08	Rps23-ps1		Capns1	Wfdc1
ENSMUSG00000020021	-0.847136	5.07399	6.24744e-10	3.56089e-08	Fgd6		Col4a5	Gm14858
ENSMUSG00000058932	0.737755	6.91708	6.32823e-10	3.59831e-08	Gm2174		Esd	Hist1h4n
ENSMUSG00000018451	-0.737283	7.47028	6.86429e-10	3.8938e-08	6330403K07Rik		Gm17046	Nat8f2
ENSMUSG00000097987	0.748001	6.08146	7.01533e-10	3.97001e-08	Gm17786		Gm3500	Gm13110
ENSMUSG00000041544	-1.32232	3.13179	7.21021e-10	4.0706e-08	Disp3		Gm3248	Fam47e
ENSMUSG00000092730	1.14973	3.20856	7.47297e-10	4.20895e-08	Snora24		Gm8231	Smim3
ENSMUSG00000041736	1.36577	3.746	7.78617e-10	4.37498e-08	Tspo		Grik3	Mad1l1
ENSMUSG00000074607	-0.888065	3.80208	8.08178e-10	4.53037e-08	Tox2		Gm8137	Maats1
ENSMUSG00000020399	1.18955	3.50012	8.22131e-10	4.58695e-08	Havcr2		3930402G23Rik	Gm26711
ENSMUSG00000025283	1.00823	8.5861	8.21839e-10	4.58695e-08	Sat1		Eva1c	Fam214a
ENSMUSG00000040952	0.861081	7.31918	8.39072e-10	4.67051e-08	Rps19		Grifin	Mir128-2
ENSMUSG00000075590	-0.720487	5.00204	8.71569e-10	4.84006e-08	Nrbp2		AC162387.1	Tex11
ENSMUSG00000025911	-0.810337	6.89865	8.75487e-10	4.85049e-08	Adhfe1		Gm17222	Chdh
ENSMUSG00000038233	-1.0609	2.88315	9.47893e-10	5.23942e-08	Fam198a		Gm14165	Gm37165
ENSMUSG00000026509	-0.905022	7.8932	9.60298e-10	5.29568e-08	Capn2		2310002F09Rik	Smad6
ENSMUSG00000034993	0.944465	5.28303	9.71306e-10	5.34398e-08	Vat1		Cep112	2010001K21Rik
ENSMUSG00000031320	1.05076	8.4758	9.91851e-10	5.44442e-08	Rps4x		Gm4796	Dzip1l
ENSMUSG00000032902	0.921267	4.81671	9.99629e-10	5.47446e-08	Slc16a1		Gm17048	Lgr4
ENSMUSG00000064437	1.41617	2.25503	1.00446e-09	5.48826e-08	Snord49b		Gm2897	Mdk
ENSMUSG00000110949	0.845471	4.17382	1.01075e-09	5.50995e-08	Nudt8		Gsr	Pacrg
ENSMUSG00000067071	-0.755957	5.05335	1.04486e-09	5.68288e-08	Hes6		Gm8206	Cldn10
ENSMUSG00000046993	1.12358	2.36221	1.04971e-09	5.69625e-08	Gm5637		Gm17121	Gm13710
ENSMUSG00000039205	0.687966	7.00429	1.08658e-09	5.88287e-08	Ciz1		Gm29521	Fezf2
ENSMUSG00000087009	-1.81106	0.780168	1.0906e-09	5.89122e-08	Nphs1os		Gm24507	Daxx
ENSMUSG00000003541	1.61104	1.61836	1.10646e-09	5.96332e-08	Ier3		Pik3r5	Gm37599
ENSMUSG00000084116	0.912862	3.36782	1.14498e-09	6.15698e-08	Gm12460		Gpx1	Mir1901
ENSMUSG00000044609	0.998601	6.25366	1.15716e-09	6.18052e-08	Gm9294		Gm3383	Zbtb26
ENSMUSG00000018378	-0.871566	5.32568	1.1556e-09	6.18052e-08	Cuedc1		Enox1	Oasl2
ENSMUSG00000051590	-0.983642	3.63934	1.15199e-09	6.18052e-08	Map3k19		Mocos	Arhgap24
ENSMUSG00000068744	1.28128	2.70991	1.16236e-09	6.19439e-08	Psrc1		Gm8264	Top2a
ENSMUSG00000014361	-1.00167	5.62319	1.16667e-09	6.20346e-08	Mertk		Rps4x-ps	Fank1
ENSMUSG00000055799	-0.967743	3.56173	1.2055e-09	6.39563e-08	Tcf7l1		E230032D23Rik	Frmpd1
ENSMUSG00000086691	0.736927	5.39785	1.22666e-09	6.4934e-08	Gm15432		Gm8237	Xkr6
ENSMUSG00000014846	0.946854	6.3401	1.23511e-09	6.52359e-08	Tppp3		Slc22a29	Plpp3
ENSMUSG00000085057	4.62646	-1.1359	1.25326e-09	6.59017e-08	Gm13415		Gm7436	Dok7
ENSMUSG00000019558	0.776674	7.51529	1.25237e-09	6.59017e-08	Slc6a8		Gm14404	Hist1h4m
ENSMUSG00000032418	0.708867	7.12588	1.33933e-09	7.0272e-08	Me1		Gm9095	Cyp2j9
ENSMUSG00000080059	0.877673	4.6048	1.34893e-09	7.06198e-08	Rps19-ps3		Spry1	AC154788.1
ENSMUSG00000063856	1.08071	6.5819	1.40289e-09	7.32834e-08	Gpx1		AC156574.2	Mtss1l
ENSMUSG00000020163	0.65892	7.57284	1.41507e-09	7.37574e-08	Uqcr11		Gm11110	4930579G18Rik
ENSMUSG00000044576	-0.867654	5.79362	1.44402e-09	7.51018e-08	Garem2		1700001O22Rik	Gpc5
ENSMUSG00000026986	-1.0633	4.05804	1.47776e-09	7.66884e-08	Hnmt		Esd-ps	Wdr20rt
ENSMUSG00000082901	0.838055	7.33187	1.50939e-09	7.81592e-08	Gm14323		Rhoj	2810408A11Rik
ENSMUSG00000038059	-0.836118	7.1002	1.51465e-09	7.82614e-08	Smim3		Rhbdl2	Nav2
ENSMUSG00000082192	0.834994	5.72469	1.52927e-09	7.88454e-08	Gm14719		Gm9616	Utp14b
ENSMUSG00000006221	3.89708	-0.973248	1.55292e-09	7.98914e-08	Hspb7		Gm39147	Adhfe1
ENSMUSG00000057580	0.654606	7.32698	1.56731e-09	8.04575e-08	Gm10012		Gm6185	Gm11510
ENSMUSG00000070834	1.3342	2.01175	1.60227e-09	8.20749e-08	Gm13015		Pole4	AC134414.1
ENSMUSG00000022515	-0.791453	4.41871	1.60609e-09	8.20936e-08	Anks3		Gm13680	Gpr146
ENSMUSG00000107713	0.874274	6.51407	1.62101e-09	8.26785e-08	Gm6681		Fhl3	Dlx1as
ENSMUSG00000060198	0.873345	7.96788	1.63099e-09	8.30091e-08	Gm11353		Gm44414	C030005K06Rik
ENSMUSG00000032492	0.997762	3.35565	1.67933e-09	8.5287e-08	Pth1r		AI506816	Rgs3
ENSMUSG00000087628	-1.64879	1.09269	1.89353e-09	9.59605e-08	Gm13028		Gm15953	Slc26a1
ENSMUSG00000087412	0.875416	8.39294	2.08243e-09	1.05309e-07	Gm15501		Rps4x	Cand2
ENSMUSG00000101464	1.06892	3.37019	2.09336e-09	1.05432e-07	Gm7436		Gm4859	Fam184a
ENSMUSG00000112239	0.892816	3.77719	2.09373e-09	1.05432e-07	Gm17823		Plp2	Hist1h2aj
ENSMUSG00000021453	-1.36374	6.42325	2.13971e-09	1.07519e-07	Gadd45g		Cxcr4	Trip6
ENSMUSG00000081400	1.0546	7.06913	2.18802e-09	1.09715e-07	Gm13680		Nrtn	Gm20636
ENSMUSG00000076441	0.73683	5.19091	2.19809e-09	1.09757e-07	Ass1		Tmem242	Cecr2
ENSMUSG00000047965	0.723215	7.94639	2.19574e-09	1.09757e-07	Rpl9-ps7		Sdc2	Cep131
ENSMUSG00000015932	0.709585	8.62352	2.30882e-09	1.14804e-07	Dstn		Exoc3l4	Gm17606
ENSMUSG00000039741	-0.781715	3.99265	2.30828e-09	1.14804e-07	Bahcc1		Tmem176b	Gm5385
ENSMUSG00000016252	0.674584	7.76729	2.32614e-09	1.15423e-07	Atp5e		Hilpda	Anks3
ENSMUSG00000083378	0.9422	4.66238	2.38106e-09	1.17902e-07	Gm13196		Gm9097	Map7d2
ENSMUSG00000025742	0.672488	5.3762	2.44921e-09	1.21024e-07	Prps2		Htatip2	Slfn9
ENSMUSG00000025362	0.842186	7.15771	2.45529e-09	1.21073e-07	Rps26		Casp8	Zfp423
ENSMUSG00000047759	-1.47339	2.16687	2.49446e-09	1.2275e-07	Hs3st3a1		Tead4	B930095G15Rik
ENSMUSG00000080851	1.11363	4.85522	2.56935e-09	1.26017e-07	Gm12094		Mesp2	Trim12c
ENSMUSG00000028671	0.973944	3.92974	2.57145e-09	1.26017e-07	Gale		Mir3058	Prdm16
ENSMUSG00000038717	0.666602	7.67629	2.65207e-09	1.29701e-07	Atp5l		Gm29050	E030037K01Rik
ENSMUSG00000036915	-1.16798	4.48287	2.68669e-09	1.30855e-07	Kirrel2		Mgat4d	Atg7
ENSMUSG00000109992	-1.8724	0.731587	2.6835e-09	1.30855e-07	Gm45650		Dapk2	Lrrc39
ENSMUSG00000020375	-0.749714	4.37771	2.71382e-09	1.31906e-07	Rufy1		Socs3	Sash1
ENSMUSG00000058600	0.740118	6.89284	2.78048e-09	1.3487e-07	Rpl30		Rasd1	Nat8
ENSMUSG00000099803	2.25897	0.453329	2.81703e-09	1.36296e-07	Gm28863		Gsto1	Bahcc1
ENSMUSG00000021275	0.751681	7.33192	2.82134e-09	1.36296e-07	Tecpr2		Gm3558	Prc1
ENSMUSG00000065642	0.874321	4.59563	2.85845e-09	1.37808e-07	Snora69		Gm6169	Tns2
ENSMUSG00000106181	0.839179	4.18453	2.86514e-09	1.37852e-07	Gm9523		Trim43b	Tprkb
ENSMUSG00000080921	0.827522	6.75939	2.92353e-09	1.40094e-07	Rpl38-ps2		Gm5456	Fmn2
ENSMUSG00000028354	-0.777682	4.82645	2.91903e-09	1.40094e-07	Fmn2		Jag1	Iqgap3
ENSMUSG00000059775	0.851838	6.99896	2.93825e-09	1.40516e-07	Rps26-ps1		Rrm2b	Plcg1
ENSMUSG00000102135	0.908892	6.29999	2.95657e-09	1.41108e-07	Gm37108		Rhoc	Rsrp1
ENSMUSG00000019966	0.775234	4.8474	3.04384e-09	1.44982e-07	Kitl		Cd320	Oplah
ENSMUSG00000002307	-0.823942	3.78415	3.05403e-09	1.45176e-07	Daxx		Srxn1	Clmn
ENSMUSG00000031072	0.662388	5.39698	3.07146e-09	1.45714e-07	Oraov1		Rpl23a	Dnali1
ENSMUSG00000112740	1.07612	4.86919	3.1161e-09	1.47537e-07	Gm8264		Pvt1	Gm11201
ENSMUSG00000061787	0.852013	6.73792	3.18345e-09	1.50426e-07	Rps17		Dcxr	Odf3b
ENSMUSG00000035725	0.785345	4.66781	3.19679e-09	1.50756e-07	Prkx		Gm20778	Slc6a1
ENSMUSG00000048701	-0.676781	5.58754	3.40524e-09	1.60269e-07	Ccdc6		Gm9457	Gm15956
ENSMUSG00000079264	0.848297	7.11449	3.48015e-09	1.63471e-07	Gm11077		Fstl3	Msi2
ENSMUSG00000051811	1.37466	2.27317	3.50178e-09	1.64162e-07	Cox6b2		9130227L01Rik	Usp11
ENSMUSG00000059534	0.647707	7.56153	3.52108e-09	1.64742e-07	Uqcr10		Gm32856	Cbx2
ENSMUSG00000032892	0.799572	4.68826	3.6792e-09	1.71802e-07	Rangrf		Ugt1a1	Hist1h2an
ENSMUSG00000007817	-0.6394	5.92616	3.70725e-09	1.72526e-07	Zmiz1		Gm43560	Cd180
ENSMUSG00000033763	-0.814921	7.39731	3.70921e-09	1.72526e-07	Mtss1l		Gm3604	Ak8
ENSMUSG00000017778	0.662136	7.92918	3.73746e-09	1.735e-07	Cox7c		Gm39197	Sun3
ENSMUSG00000096039	0.932949	4.0381	3.79736e-09	1.75937e-07	D830030K20Rik		1700120G11Rik	Gm44781
ENSMUSG00000018740	0.671158	5.13165	3.88731e-09	1.79754e-07	Slc25a35		Gm15409	Angel1
ENSMUSG00000054091	0.695171	7.64057	3.91201e-09	1.80545e-07	1810037I17Rik		Rasa4	Gm23363
ENSMUSG00000014313	0.654235	8.03252	4.1497e-09	1.91144e-07	Cox6c		Adat3	Mir199b
ENSMUSG00000097817	1.00315	4.28178	4.22806e-09	1.94376e-07	Gm26810		Sat1	Fgf1
ENSMUSG00000102117	0.872255	6.15306	4.23909e-09	1.94507e-07	Rpsa-ps1		Gm19739	Dmpk
ENSMUSG00000083033	0.890036	5.84202	4.28674e-09	1.95405e-07	Gm9083		Gm15660	Slc6a6
ENSMUSG00000068523	0.777706	6.66735	4.29553e-09	1.95405e-07	Gng5		Gm22774	Celsr1
ENSMUSG00000023019	0.68894	6.65415	4.30028e-09	1.95405e-07	Gpd1		Slpi	Ccdc8
ENSMUSG00000027646	-0.721872	6.41557	4.28347e-09	1.95405e-07	Src		Tgm2	Gm12059
ENSMUSG00000087574	-0.92579	3.56747	4.308e-09	1.95405e-07	C030037D09Rik		Anxa4	Plekhg1
ENSMUSG00000003657	-1.4543	3.81307	4.30752e-09	1.95405e-07	Calb2		Gm26810	Pelp1
ENSMUSG00000051319	0.758918	6.11772	4.31783e-09	1.95478e-07	1500011K16Rik		2310074N15Rik	Ccdc33
ENSMUSG00000030876	0.686845	6.92698	4.46967e-09	2.01968e-07	Mettl9		Mthfd2	Zbtb16
ENSMUSG00000066058	-4.02549	-0.990498	4.68445e-09	2.11271e-07	Cldn19		Rps2-ps5	Dhtkd1
ENSMUSG00000048007	0.812201	6.50409	4.78666e-09	2.15472e-07	Timm8a1		Mir692-3	Cfap44
ENSMUSG00000070394	0.692901	6.58166	4.85272e-09	2.18033e-07	Tmem256		Gm9294	Gse1
ENSMUSG00000044308	-1.16787	8.68078	4.99691e-09	2.24088e-07	Ubr3		Opn1sw	Tspan33
ENSMUSG00000032231	1.21493	4.36763	5.03945e-09	2.25418e-07	Anxa2		Gm27440	Hes6
ENSMUSG00000021782	-0.678542	5.11005	5.04554e-09	2.25418e-07	Dlg5		Gm17188	Herc2
ENSMUSG00000022146	1.14573	2.3929	5.06756e-09	2.25554e-07	Osmr		Pth1r	Als2cl
ENSMUSG00000100215	0.922205	6.36142	5.06365e-09	2.25554e-07	Gm8292		Gm17045	Zic1
ENSMUSG00000063328	0.770049	6.92236	5.10565e-09	2.26463e-07	Gm9396		Gm14706	Ablim3
ENSMUSG00000022132	-0.826496	6.45998	5.10705e-09	2.26463e-07	Cldn10		Dnph1	Gm23152
ENSMUSG00000058145	0.969621	5.05848	5.16852e-09	2.28762e-07	Adamts17		Gm45660	Gm15401
ENSMUSG00000034449	0.967691	4.31819	5.20264e-09	2.29845e-07	Dhrs11		Rnft1	Leo1
ENSMUSG00000037621	-1.08893	3.08832	5.332e-09	2.35122e-07	Atoh8		Gm3170	Ralgps2
ENSMUSG00000105504	1.20539	1.96078	5.45156e-09	2.39949e-07	Gbp5		Gm24016	Maob
ENSMUSG00000026749	0.678861	7.20413	5.66239e-09	2.48768e-07	Nek6		D030055H07Rik	Gm29571
ENSMUSG00000002308	1.0246	4.12655	5.97823e-09	2.6216e-07	Cd320		Cyb5r1	Dynlrb2
ENSMUSG00000025477	0.635454	6.02176	6.02675e-09	2.63801e-07	Inpp5a		Erv3	Eps15l1
ENSMUSG00000065952	0.711396	7.53365	6.10805e-09	2.66868e-07	C330021F23Rik		BC030867	Rufy1
ENSMUSG00000046186	2.52455	1.14677	6.16439e-09	2.68835e-07	Cd109		Gm26512	Gas1
ENSMUSG00000049422	0.717619	8.46626	6.27875e-09	2.72821e-07	Chchd10		Fabp5	Pitpnm2
ENSMUSG00000016637	-0.703011	5.87933	6.26757e-09	2.72821e-07	Ift27		5930412G12Rik	Gm6277
ENSMUSG00000044645	0.783406	4.50193	6.30476e-09	2.73452e-07	Gm7334		Gm8980	Gm16581
ENSMUSG00000058174	0.710457	8.43584	6.56807e-09	2.84353e-07	Gm5148		Ctsc	Mast1
ENSMUSG00000030623	1.15481	2.20519	6.70381e-09	2.89702e-07	Prss23os		1700028J19Rik	Gm6125
ENSMUSG00000033174	0.736106	9.77575	6.79997e-09	2.93324e-07	Mgll		Gm14328	Zhx3
ENSMUSG00000105388	0.892842	7.34661	6.86755e-09	2.95703e-07	Rpl36a-ps2		AC131743.2	Cbx7
ENSMUSG00000040370	0.637013	6.18716	7.23859e-09	3.11115e-07	Etfrf1		Scpep1os	Fam216b
ENSMUSG00000066809	0.832473	5.70837	7.32045e-09	3.14066e-07	Gm10180		Gm3348	Gatsl3
ENSMUSG00000026628	2.12401	3.89659e-05	7.37312e-09	3.15756e-07	Atf3		Vmn2r-ps126	Msx1
ENSMUSG00000024104	-0.67408	5.53983	7.51185e-09	3.21118e-07	Washc2		Mat2a	Zfp395
ENSMUSG00000029810	1.04689	6.51242	7.68332e-09	3.27858e-07	Tmem176b		Gm6665	Hist1h4f
ENSMUSG00000046573	0.709864	7.3918	7.87488e-09	3.3543e-07	Lyrm4		Trim43c	Smim5
ENSMUSG00000080977	0.80048	7.50951	8.02542e-09	3.41231e-07	Gm13772		Ddias	E130006D01Rik
ENSMUSG00000041974	0.77997	6.94924	8.12189e-09	3.44716e-07	Spidr		Snord14a	Gm26703
ENSMUSG00000090136	0.787717	6.0295	8.28072e-09	3.50831e-07	Gm10177		Gm10784	Fam161b
ENSMUSG00000071856	-0.71179	5.23919	8.5132e-09	3.60039e-07	Mcc		Msn	Zfp784
ENSMUSG00000015484	-1.16127	4.69983	8.56176e-09	3.61449e-07	Fam163a		Gm5552	Gm9200
ENSMUSG00000087539	-0.984272	5.46611	8.58589e-09	3.61825e-07	Gm13584		Gstm2	Slc4a4
ENSMUSG00000006930	-1.0164	4.97016	8.70412e-09	3.66158e-07	Hap1		Lpin3	Tcerg1l
ENSMUSG00000047215	0.671335	7.10267	8.77983e-09	3.68691e-07	Rpl9		Gm15148	Myc
ENSMUSG00000025931	-0.89979	6.69104	8.8086e-09	3.69247e-07	Paqr8		Gale	6330403K07Rik
ENSMUSG00000084168	0.65697	7.34108	8.88427e-09	3.71763e-07	Atp5l2-ps		Gm42608	Gm36908
ENSMUSG00000000915	-0.714266	5.15376	9.10216e-09	3.80211e-07	Hip1r		Snora16a	E130215H24Rik
ENSMUSG00000094076	0.968215	6.30172	9.17272e-09	3.81827e-07	Gm4767		Snora16a	Npas2
ENSMUSG00000006589	0.656813	5.83383	9.17296e-09	3.81827e-07	Aprt		Gm10425	Sox8
ENSMUSG00000063882	0.7667	8.23476	9.23528e-09	3.83441e-07	Uqcrh		Cfap53	Upf3b
ENSMUSG00000111964	0.738388	5.32582	9.24401e-09	3.83441e-07	Gm8942		Adamts17	Maml1
ENSMUSG00000025937	0.674081	5.48505	9.30244e-09	3.85192e-07	Lactb2		Tmed1	9330121J05Rik
ENSMUSG00000028108	3.30582	0.86379	9.32628e-09	3.85508e-07	Ecm1		Gm4767	Mir5617
ENSMUSG00000091460	0.664367	6.99868	9.36373e-09	3.86384e-07	Gm7808		Gm16302	Rnf113a2
ENSMUSG00000110834	1.26319	2.47248	9.38548e-09	3.8661e-07	Gm39469		Dhrs11	Pdgfd
ENSMUSG00000025037	0.690601	6.26927	9.72842e-09	4.00043e-07	Maoa		Lif	Gm5847
ENSMUSG00000011752	0.694046	9.07061	9.77849e-09	4.01408e-07	Pgam1		Gm13293	Sesn3
ENSMUSG00000113113	0.806227	6.40221	9.85741e-09	4.0395e-07	Gm2614		Aen	Melk
ENSMUSG00000024854	0.806169	4.43845	1.00123e-08	4.0959e-07	Pold4		Gstm1	Dnm1
ENSMUSG00000024565	-0.920415	4.4741	1.01694e-08	4.15305e-07	Sall3		Rnf43	Sparcl1
ENSMUSG00000067399	0.98131	3.02445	1.04875e-08	4.27558e-07	Trim43c		Flt3l	Hist1h2ad
ENSMUSG00000050608	0.717041	7.3115	1.05959e-08	4.31237e-07	Minos1		Gm45205	Camsap3
ENSMUSG00000059810	-0.803526	4.74835	1.06903e-08	4.34336e-07	Rgs3		Snord65	Sdk2
ENSMUSG00000083326	0.837279	4.97685	1.08548e-08	4.40268e-07	Rpl38-ps1		Crlf1	Htr3a
ENSMUSG00000037989	-1.01492	5.73108	1.09187e-08	4.42106e-07	Wnk2		5730559C18Rik	Sox13
ENSMUSG00000093514	0.733352	5.32771	1.1076e-08	4.46952e-07	Gm28727		Gm7079	Paqr6
ENSMUSG00000028443	0.723636	5.33634	1.10656e-08	4.46952e-07	Nudt2		Cebpb	Gpr156
ENSMUSG00000067719	0.657071	8.09844	1.11124e-08	4.47593e-07	Gm10221		Gm20324	Ston2
ENSMUSG00000031822	-0.756831	4.58768	1.11296e-08	4.47593e-07	Gse1		Gm15013	A930036I15Rik
ENSMUSG00000106558	0.977641	4.56768	1.13481e-08	4.55609e-07	Gm5552		Gm43512	Ankrd61
ENSMUSG00000024997	0.621825	7.11777	1.1423e-08	4.57845e-07	Prdx3		Dbndd2	Src
ENSMUSG00000059159	0.836116	6.95563	1.1502e-08	4.60236e-07	Gm8129		C1qc	Tmem200c
ENSMUSG00000026074	-0.643186	6.21988	1.1557e-08	4.6166e-07	Map4k4		Bst2	Nrbp2
ENSMUSG00000026939	0.760196	5.11726	1.16263e-08	4.62999e-07	Tmem141		Tnni1	Fan1
ENSMUSG00000091478	0.67034	7.00044	1.16295e-08	4.62999e-07	Gm10039		Tppp3	Igdcc3
ENSMUSG00000105644	1.00744	3.39401	1.17048e-08	4.64593e-07	Gm19739		AC124457.1	Zfp608
ENSMUSG00000000901	0.679965	8.1799	1.17087e-08	4.64593e-07	Mmp11		Gm24888	Sltm
ENSMUSG00000113907	0.769589	4.49973	1.17819e-08	4.66722e-07	AC122367.2		Sgpl1	Pimreg
ENSMUSG00000047143	-0.954222	4.22819	1.21614e-08	4.80953e-07	Dmrta2		Vat1	Tigd3
ENSMUSG00000096842	0.791893	6.19448	1.22812e-08	4.83328e-07	Gm10736		Mamdc2	Ndrg2
ENSMUSG00000039001	0.672483	6.98101	1.22825e-08	4.83328e-07	Rps21		Rps19-ps5	Hip1r
ENSMUSG00000031833	-0.712807	4.77634	1.22428e-08	4.83328e-07	Mast3		Gm13196	Mast3
ENSMUSG00000069188	0.819917	4.74127	1.28637e-08	5.05363e-07	Gm13192		Gphn	B430212C06Rik
ENSMUSG00000086290	0.87259	4.09535	1.29457e-08	5.07745e-07	Snhg12		Gm9409	Slc1a2
ENSMUSG00000032009	-0.729941	7.008	1.30103e-08	5.09438e-07	Sesn3		Eng	Mcc
ENSMUSG00000000278	0.826816	3.95147	1.32884e-08	5.19473e-07	Scpep1		Gm25355	Cdc20
ENSMUSG00000039745	1.03902	2.94757	1.34082e-08	5.20981e-07	Htatip2		Alms1-ps2	Bbs10
ENSMUSG00000017417	0.871671	3.99631	1.33869e-08	5.20981e-07	Plxdc1		Igfbp5	Efs
ENSMUSG00000014294	0.690768	7.04435	1.33627e-08	5.20981e-07	Ndufa2		Slc25a1	Carmil1
ENSMUSG00000032523	-1.25973	2.89437	1.34147e-08	5.20981e-07	Hhatl		A930001A20Rik	Slc6a7
ENSMUSG00000027887	-1.18028	2.3053	1.38335e-08	5.36368e-07	Sypl2		Rpl39	Ptpn13
ENSMUSG00000070427	2.29822	-0.0211693	1.46705e-08	5.67897e-07	Il18bp		Tec	Prex1
ENSMUSG00000026017	0.686045	6.08301	1.48182e-08	5.7268e-07	Carf		Gm11843	Ranbp10
ENSMUSG00000062896	0.690204	6.23809	1.51103e-08	5.83022e-07	Rpl31-ps11		Gm10575	C2cd3
ENSMUSG00000036585	-0.763721	7.26289	1.52367e-08	5.86947e-07	Fgf1		Gm46344	Anks1
ENSMUSG00000058927	0.777901	8.78337	1.53585e-08	5.90465e-07	Gm10053		Rpl39-ps	Tia1
ENSMUSG00000016344	0.747814	6.93626	1.53777e-08	5.90465e-07	Ppdpf		D830030K20Rik	Plxna3
ENSMUSG00000058076	0.654821	8.21682	1.5476e-08	5.9328e-07	Sdhc		Gm32592	Mindy4
ENSMUSG00000109658	0.995978	3.92329	1.55141e-08	5.93784e-07	Gm45660		Gm12005	Ift27
ENSMUSG00000062038	0.795876	8.05966	1.55466e-08	5.94069e-07	Gm10108		Gm10355	Mtx3
ENSMUSG00000034880	0.731858	5.86378	1.58587e-08	6.05023e-07	Mrpl34		Gm6983	Mir1893
ENSMUSG00000080877	0.875087	3.67673	1.59443e-08	6.07313e-07	Rpl22-ps1		Nkx3-1	Selenbp2
ENSMUSG00000005054	0.761815	5.90035	1.61918e-08	6.15753e-07	Cstb		Gm1673	Senp1
ENSMUSG00000018334	-0.689909	4.64693	1.65546e-08	6.28547e-07	Ksr1		Rdh11	Ankrd27
ENSMUSG00000034867	-0.701492	4.5481	1.66691e-08	6.31883e-07	Ankrd27		Tor4a	Mast4
ENSMUSG00000111868	0.879848	6.77963	1.6736e-08	6.33411e-07	AC156273.1		Gm26631	Plekhm1
ENSMUSG00000083328	0.732788	5.47067	1.68129e-08	6.35309e-07	Gm11826		Gm12655	Pgm5
ENSMUSG00000046110	0.673808	7.44398	1.7745e-08	6.69466e-07	Serinc4		1700007F19Rik	Selenbp1
ENSMUSG00000055538	-0.648015	6.8636	1.81941e-08	6.85321e-07	Zcchc24		Tspan4	Lrrc23
ENSMUSG00000020116	0.688201	6.33652	1.8416e-08	6.92583e-07	Pno1		AC154597.1	Atxn7l1os2
ENSMUSG00000080904	0.592111	6.31289	1.8689e-08	7.01739e-07	Gm11966		Gm35106	Fbxo46
ENSMUSG00000069833	1.49157	3.28253	1.98847e-08	7.45458e-07	Ahnak		Gm8292	Nos1
ENSMUSG00000062760	-1.01241	4.34507	2.00667e-08	7.51096e-07	1810041L15Rik		Gm8978	Itsn1
ENSMUSG00000041571	0.806884	9.85851	2.03276e-08	7.59664e-07	Selenow		Slc16a1	Gm16618
ENSMUSG00000110333	-2.04424	0.950695	2.0822e-08	7.76919e-07	Gm45861		1110008P14Rik	Zfp783
ENSMUSG00000067656	0.745882	6.58414	2.14574e-08	7.99371e-07	Slc22a27		Mif	Gm4221
ENSMUSG00000074457	0.795619	8.88834	2.17481e-08	8.08935e-07	S100a16		Gm18252	Tbkbp1
ENSMUSG00000082419	0.769434	6.80375	2.17871e-08	8.0912e-07	Gm11425		Gm8834	Traf6
ENSMUSG00000081485	0.615579	8.26098	2.22324e-08	8.24367e-07	Gm12338		Rpl36a-ps1	AC116487.1
ENSMUSG00000071497	0.66353	6.23577	2.23552e-08	8.27631e-07	Nutf2-ps1		Gm13503	Anks6
ENSMUSG00000027412	0.974533	2.49541	2.24251e-08	8.28927e-07	Lpin3		Uqcc2	Zfp212
ENSMUSG00000028565	-0.644884	6.27131	2.25077e-08	8.30686e-07	Nfia		Unc5b	Gm6145
ENSMUSG00000042207	-0.678765	5.18132	2.25877e-08	8.32347e-07	Kdm5b		Gm43070	Naaa
ENSMUSG00000029994	1.00365	3.28043	2.30734e-08	8.4893e-07	Anxa4		Gm34121	Ccdc153
ENSMUSG00000111082	0.637635	6.13292	2.35727e-08	8.6596e-07	Gm30934		AC122273.1	Kctd12b
ENSMUSG00000031799	0.735986	5.25493	2.3706e-08	8.69513e-07	Tpm4		Gm14530	Gm43322
ENSMUSG00000104097	1.54851	1.05054	2.40326e-08	8.80134e-07	Gm37313		Gm12013	Ksr1
ENSMUSG00000050856	0.598644	6.97565	2.4714e-08	9.03695e-07	Atp5k		AF357399	Lmnb1
ENSMUSG00000030317	-0.616289	7.46659	2.5225e-08	9.19552e-07	Timp4		Gm12460	Gm8096
ENSMUSG00000034120	-0.660229	6.94837	2.51874e-08	9.19552e-07	Srsf2		Rnf138rt1	4931440F15Rik
ENSMUSG00000084288	0.819551	3.60111	2.5573e-08	9.30811e-07	Gm5228		Gm44083	Aifm3
ENSMUSG00000021986	-0.863098	6.30946	2.63538e-08	9.57765e-07	Amer2		Gm37108	Bend7
ENSMUSG00000053411	-0.746575	4.50812	2.64975e-08	9.61515e-07	Cbx7		Rps27l	Fzd1
ENSMUSG00000066407	0.814332	4.87734	2.67193e-08	9.68085e-07	Gm10263		Gm20458	Gm15598
ENSMUSG00000040812	0.767792	8.06668	2.69749e-08	9.75859e-07	Agbl2		Snord42a	Gm13554
ENSMUSG00000078492	0.758146	4.21635	2.71503e-08	9.79224e-07	1700045H11Rik		Gm7463	Gm14113
ENSMUSG00000057315	-0.820123	4.00386	2.71272e-08	9.79224e-07	Arhgap24		4930419G24Rik	Klhl11
ENSMUSG00000098424	-1.4299	1.41645	2.77353e-08	9.98808e-07	Gm27202		Elovl7	Bcan
ENSMUSG00000091306	-0.79246	4.3645	2.87988e-08	1.03554e-06	Gm17606		Gstm2-ps1	Parp12
ENSMUSG00000094989	0.711481	8.25183	2.88611e-08	1.03621e-06	Rpl9-ps4		Gm16379	G630022F23Rik
ENSMUSG00000048562	-1.72242	2.28661	2.92989e-08	1.05034e-06	Sp8		Gstm3	Cog7
ENSMUSG00000020821	-0.678232	5.98856	2.96216e-08	1.06031e-06	Kif1c		Rplp0	Prkd1
ENSMUSG00000005087	1.82072	4.4669	3.01575e-08	1.07541e-06	Cd44		Rps8-ps4	Ccdc102a
ENSMUSG00000114994	-0.623884	4.93417	3.01534e-08	1.07541e-06	AC164883.2		Gm14414	Gm45444
ENSMUSG00000022185	-0.644171	5.07111	3.0179e-08	1.07541e-06	Acin1		Ccng1	Wdr6
ENSMUSG00000062456	0.71284	8.37193	3.04702e-08	1.08416e-06	Rpl9-ps6		Cfap43	Ccdc177
ENSMUSG00000021185	0.832396	4.10373	3.07748e-08	1.09336e-06	Dglucy		Gm18709	Fbrsl1
ENSMUSG00000089671	0.672796	6.41981	3.0841e-08	1.09407e-06	Gm16537		Snora62	Gm10643
ENSMUSG00000113902	0.61419	5.93692	3.13586e-08	1.11006e-06	AC121965.1		Gm8730	Xrcc2
ENSMUSG00000044894	0.604518	8.23534	3.13851e-08	1.11006e-06	Uqcrq		Gm4535	Gm32569
ENSMUSG00000008450	0.678302	5.89237	3.21555e-08	1.13562e-06	Nutf2		Gem	Ppp1r3g
ENSMUSG00000045455	0.803662	5.47785	3.24762e-08	1.14524e-06	Gm9797		Gm9625	Trp53bp2
ENSMUSG00000002732	1.2017	1.75066	3.27894e-08	1.15381e-06	Fkbp7		Rps19-ps6	Kdm5b
ENSMUSG00000082922	-1.25158	2.81891	3.28161e-08	1.15381e-06	Gm6939		AC160930.2	Dlg5
ENSMUSG00000081684	0.738002	5.87426	3.32896e-08	1.16872e-06	Rps2-ps13		Gm8762	Ccdc113
ENSMUSG00000034892	0.781457	5.63807	3.33831e-08	1.17028e-06	Rps29		Gm12267	Kif1c
ENSMUSG00000043421	1.04651	2.69374	3.36799e-08	1.17749e-06	Hilpda		Gm14438	Caskin1
ENSMUSG00000026112	0.688083	6.66168	3.37373e-08	1.17749e-06	Coa5		Tgif1	Vps37b
ENSMUSG00000035606	-1.10199	2.31629	3.36979e-08	1.17749e-06	Ky		Rps8-ps2	Gli3
ENSMUSG00000061273	0.754641	5.46508	3.38079e-08	1.17822e-06	Mmgt1		Itga7	Gm19439
ENSMUSG00000114521	0.641319	5.96332	3.38686e-08	1.17861e-06	AC131187.1		Rexo5	Gm11578
ENSMUSG00000021466	-0.627565	5.16217	3.40482e-08	1.18312e-06	Ptch1		Sgms2	Ccdc6
ENSMUSG00000100228	0.825483	6.17571	3.4279e-08	1.18941e-06	Gm29257		Fabp5l2	Calcoco1
ENSMUSG00000063696	0.902436	6.88101	3.46686e-08	1.20117e-06	Gm8730		Proca1	AC114678.1
ENSMUSG00000109727	-0.912721	3.14545	3.51436e-08	1.21586e-06	Gm45464		C230062I16Rik	Numa1
ENSMUSG00000056501	0.959125	4.05832	3.52314e-08	1.21712e-06	Cebpb		Rpl36a-ps2	Lrrc8c
ENSMUSG00000000247	-0.63348	7.89146	3.75989e-08	1.29702e-06	Lhx2		Gm17823	Washc2
ENSMUSG00000043323	-0.681833	6.01951	3.76743e-08	1.29774e-06	Fbrsl1		Tagln	Fam184b
ENSMUSG00000026259	-0.666122	7.30877	3.93039e-08	1.35192e-06	Ngef		Rnf212b	Gm29477
ENSMUSG00000097049	-1.09545	2.05913	3.98001e-08	1.36701e-06	6530411M01Rik		Rps8-ps1	Notch4
ENSMUSG00000113198	0.656854	5.53208	4.04347e-08	1.3868e-06	Gm6988		Rps19-ps1	2310014F06Rik
ENSMUSG00000027808	0.596744	7.43255	4.09795e-08	1.40346e-06	Serp1		Rps19-ps2	Efcab12
ENSMUSG00000083482	0.9964	2.61482	4.2018e-08	1.43695e-06	Gm14706		Gm9083	Gtf2ird2
ENSMUSG00000007892	0.853833	8.50381	4.27102e-08	1.45694e-06	Rplp1		Gm10169	Morn1
ENSMUSG00000104574	-1.43973	1.60875	4.2725e-08	1.45694e-06	Gm42836		Ybx3	Ntsr2
ENSMUSG00000063694	0.760296	8.90397	4.33746e-08	1.47697e-06	Cycs		AC154548.1	Gm45812
ENSMUSG00000023089	0.622222	6.79381	4.44929e-08	1.51288e-06	Ndufa5		Rhod	AC140293.1
ENSMUSG00000060487	0.786557	3.97211	4.58069e-08	1.55534e-06	Samd5		Gm5687	A330048O09Rik
ENSMUSG00000060377	0.917668	6.9874	4.60819e-08	1.56245e-06	Rpl36a-ps1		Gm14541	Snta1
ENSMUSG00000095731	3.23096	0.0108004	4.70974e-08	1.5946e-06	Gm25312		Rgs5	Ntn4
ENSMUSG00000026880	1.14678	3.63547	4.72786e-08	1.59846e-06	Stom		Rps12-ps10	Gm13402
ENSMUSG00000082762	0.718838	6.13251	4.82692e-08	1.62964e-06	Gm12366		Gm5764	Rgcc
ENSMUSG00000072940	0.733827	6.42786	4.9035e-08	1.65314e-06	Gm10443		Tmem202	Gm5763
ENSMUSG00000015090	0.823995	4.78198	4.99923e-08	1.68303e-06	Ptgds		Gm4959	Rxra
ENSMUSG00000027133	0.735758	5.99959	5.10635e-08	1.71666e-06	Nop10		A830005F24Rik	Gm43365
ENSMUSG00000083621	0.833646	7.68776	5.16018e-08	1.7323e-06	Gm14586		Gm12034	Safb2
ENSMUSG00000020932	0.763243	11.1734	5.19113e-08	1.74024e-06	Gfap		Rpl36a	Gm20743
ENSMUSG00000047675	0.838797	8.1739	5.24872e-08	1.75707e-06	Rps8		Rps19-ps4	Drp2
ENSMUSG00000021684	-0.633339	5.99908	5.41746e-08	1.811e-06	Pde8b		Pmp22	Ngef
ENSMUSG00000005674	0.666393	6.29693	5.51302e-08	1.83937e-06	Tomm40l		AC156273.1	Drc7
ENSMUSG00000015668	0.577609	6.17104	5.51781e-08	1.83937e-06	Pdzd11		Tnfrsf22	Rhpn1
ENSMUSG00000114089	0.668668	4.91827	5.55857e-08	1.85037e-06	AC142227.2		Rps19-ps3	Nrsn2
ENSMUSG00000024869	0.718515	4.25572	5.67661e-08	1.88702e-06	Nudt8		Hebp2	BC034090
ENSMUSG00000073676	0.586343	7.08935	5.72678e-08	1.90104e-06	Hspe1		Gm19366	Fam20a
ENSMUSG00000047655	0.736	4.34687	5.76205e-08	1.91007e-06	Vmn1r74		Cdkn1c	Gpsm2
ENSMUSG00000046687	0.672859	5.53674	5.78606e-08	1.91536e-06	Gm5424		Gm22953	Fcho1
ENSMUSG00000025792	0.76142	5.44892	5.86797e-08	1.93977e-06	Slc25a10		Gm15501	Gpam
ENSMUSG00000082016	0.658679	7.8563	5.90856e-08	1.94778e-06	Pgam1-ps2		Rpl22-ps1	Trim62
ENSMUSG00000068674	0.642101	6.03033	5.90816e-08	1.94778e-06	Gm10247		Pon3	Pantr2
ENSMUSG00000075706	0.650935	8.11132	5.9629e-08	1.96297e-06	Gpx4		Snora69	Mir6907
ENSMUSG00000022309	0.793418	3.54329	6.05465e-08	1.99041e-06	Angpt1		Gm6681	Txlna
ENSMUSG00000100865	0.738599	5.72784	6.06983e-08	1.99265e-06	Gm9320		Snora44	Nupr1l
ENSMUSG00000041261	0.591852	6.70925	6.11542e-08	2.00485e-06	Car8		Gm11353	Nynrin
ENSMUSG00000006276	-0.750679	4.21044	6.25545e-08	2.04793e-06	Eps15l1		Tnfrsf1a	Srsf2
ENSMUSG00000035559	0.805111	5.8627	6.2684e-08	2.04934e-06	Mpv17l2		Gm45445	Gm26751
ENSMUSG00000103930	1.77307	1.28901	6.38934e-08	2.0858e-06	Gm36961		Snhg12	Per3
ENSMUSG00000087413	-1.06387	2.50904	6.39746e-08	2.0858e-06	Gm11266		Rpsa-ps1	Ppp1r3d
ENSMUSG00000081926	0.707517	5.75136	6.55771e-08	2.13512e-06	Gm15536		Gm28358	Bmp6
ENSMUSG00000024575	0.78004	6.32496	6.6854e-08	2.17372e-06	Pde6a		Dynlt3	Gjb2
ENSMUSG00000101875	0.774191	3.73145	6.78779e-08	2.20399e-06	Gm6028		Mir6375	Gm26542
ENSMUSG00000032518	0.823329	8.08271	6.87584e-08	2.22954e-06	Rpsa		Plxdc1	Emx2
ENSMUSG00000040147	-0.752716	6.54615	6.91509e-08	2.23921e-06	Maob		Rab32	Hdc
ENSMUSG00000115028	0.711929	4.33907	6.95601e-08	2.2494e-06	AC154283.1		Trpm1	Dagla
ENSMUSG00000110080	-0.691025	5.66027	7.12088e-08	2.29958e-06	Gm6145		Pycr1	Fam107a
ENSMUSG00000033847	0.822976	7.3255	7.3081e-08	2.35684e-06	Pla2g4c		Gm13827	Snrk
ENSMUSG00000079379	2.8073	-0.757767	7.35108e-08	2.36749e-06	Gm3242		Gm15516	Sox1ot
ENSMUSG00000018217	0.879915	6.27851	7.49425e-08	2.4081e-06	Pmp22		Rpsa-ps11	Gramd4
ENSMUSG00000022219	-0.878672	3.36447	7.49744e-08	2.4081e-06	Cideb		Gm18103	Gm29361
ENSMUSG00000106651	0.972355	2.85209	7.70102e-08	2.47015e-06	Gm42608		Tspan17	Zw10
ENSMUSG00000043733	-0.623749	6.20281	7.79338e-08	2.4964e-06	Ptpn11		Hsbp1l1	Gm29462
ENSMUSG00000041911	-0.924046	5.21786	7.81048e-08	2.49851e-06	Dlx1		Gm3511	Tex9
ENSMUSG00000084319	0.840381	9.64417	7.91253e-08	2.52776e-06	Tpt1-ps3		1600002K03Rik	Sp9
ENSMUSG00000050732	0.747014	5.14496	7.94252e-08	2.53393e-06	Vamp8		Neu4	Arhgef28
ENSMUSG00000083761	0.653854	4.80654	8.0844e-08	2.57574e-06	Pgam1-ps1		Rpsa-ps12	Vangl2
ENSMUSG00000022957	-0.696152	6.0294	8.11604e-08	2.58236e-06	Itsn1		Rnu73b	Kcnh6
ENSMUSG00000027313	1.41996	2.78972	8.17945e-08	2.59905e-06	Chac1		Gbp2	Sox21
ENSMUSG00000110841	0.654175	8.41901	8.19569e-08	2.60074e-06	Gpx4-ps2		Gm14630	Amer1
ENSMUSG00000091957	0.73008	6.31388	8.20956e-08	2.60167e-06	Rps2-ps10		Rps19	Lmo1
ENSMUSG00000087338	0.985545	3.25248	8.23404e-08	2.60595e-06	Scpep1os		Acyp2	Sox5
ENSMUSG00000082978	0.870679	4.4087	8.34306e-08	2.63694e-06	Rpsa-ps11		Gm8482	Zxda
ENSMUSG00000057963	-0.62818	5.5366	8.38162e-08	2.64561e-06	Itpk1		Gm7392	Zcchc24
ENSMUSG00000053038	0.619234	8.39168	8.48182e-08	2.67368e-06	Gm6180		Gm20390	Ptar1
ENSMUSG00000039419	0.568301	6.88858	8.50249e-08	2.67665e-06	Cntnap2		1700007L15Rik	Myo6
ENSMUSG00000022763	-0.688461	5.87245	8.59594e-08	2.70249e-06	Aifm3		Gm28153	Cmtm5
ENSMUSG00000075467	0.58387	6.21357	9.01073e-08	2.82542e-06	Dnlz		Plpp2	Ppp1r12b
ENSMUSG00000090266	-0.577682	7.22204	9.00865e-08	2.82542e-06	Mettl23		AC130673.2	Rnf182
ENSMUSG00000072692	0.670125	6.87627	9.07131e-08	2.84016e-06	Rpl37rt		Gm7781	Gucy2e
ENSMUSG00000074404	-2.07851	0.737185	9.08163e-08	2.84016e-06	Gm1698		Rplp1	Mcm3
ENSMUSG00000037784	-0.827945	4.18961	9.26836e-08	2.89475e-06	Dzip1l		Serpinf2	Lix1
ENSMUSG00000022863	0.748482	4.23522	9.35192e-08	2.91319e-06	Btg3		Gm22489	Gm37939
ENSMUSG00000004451	0.661878	5.58772	9.34452e-08	2.91319e-06	Ralb		Rps17	Nfia
ENSMUSG00000097276	0.836558	7.34768	9.43289e-08	2.93457e-06	4930525G20Rik		Rps26-ps1	Carhsp1
ENSMUSG00000111521	0.91562	3.11215	9.61758e-08	2.98421e-06	AC122273.1		AC124562.2	Ubxn2b
ENSMUSG00000032526	0.619881	6.40041	9.61384e-08	2.98421e-06	Ss18l2		Gbp3	Ccdc151
ENSMUSG00000030513	-1.57401	3.36726	9.64441e-08	2.98863e-06	Pcsk6		Rps12-ps24	Acin1
ENSMUSG00000027649	-0.58739	5.04867	9.86137e-08	3.05189e-06	Ctnnbl1		Vmn2r-ps54	Gli1
ENSMUSG00000096173	0.71215	5.1091	9.97691e-08	3.08363e-06	Gm3150		Gm6109	Nkx2-2
ENSMUSG00000047676	0.825335	8.16621	1.00477e-07	3.10149e-06	Rpsa-ps10		Gm20637	Map4k4
ENSMUSG00000087515	-0.687772	4.00408	1.01759e-07	3.13698e-06	Gm13554		Ptn	Gm10309
ENSMUSG00000081210	0.798386	4.77884	1.02524e-07	3.15647e-06	Gm12933		Gm3953	Stat5a
ENSMUSG00000053841	-0.661738	4.8804	1.0273e-07	3.15871e-06	Txlna		Chst8	Gm17201
ENSMUSG00000058019	1.48782	1.50404	1.07654e-07	3.30515e-06	Ces5a		Gm11077	Cfap161
ENSMUSG00000079435	0.881286	6.21465	1.0777e-07	3.30515e-06	Rpl36a		Gm26202	Zcchc8
ENSMUSG00000067274	0.905396	8.66187	1.09798e-07	3.363e-06	Rplp0		Blvrb	Adra2a
ENSMUSG00000038893	-0.906447	2.90652	1.1008e-07	3.36729e-06	Fam117a		BC030870	Nnat
ENSMUSG00000083087	0.841571	5.01587	1.10572e-07	3.378e-06	Gm11249		Snora41	Gm14573
ENSMUSG00000020328	0.57579	6.36684	1.12698e-07	3.43853e-06	Nudcd2		Camk1d	Pcdh20
ENSMUSG00000053358	0.615198	4.93303	1.12858e-07	3.43899e-06	Gm9905		Dctpp1	Arhgef10
ENSMUSG00000027173	1.22392	1.53038	1.13929e-07	3.46717e-06	Depdc7		Nudt8	Zmiz1
ENSMUSG00000030341	0.873116	4.54205	1.14114e-07	3.46836e-06	Tnfrsf1a		Gpr17	Prr12
ENSMUSG00000066357	-0.682699	5.63572	1.147e-07	3.48172e-06	Wdr6		Gm44227	Hsd17b11
ENSMUSG00000056201	0.658716	10.5953	1.16448e-07	3.53029e-06	Cfl1		Gm44183	Zfp879
ENSMUSG00000026825	-0.729714	7.61013	1.16941e-07	3.5407e-06	Dnm1		Tap1	Per2
ENSMUSG00000027364	0.679724	7.10863	1.1799e-07	3.56791e-06	Usp50		Rps26	Foxred2
ENSMUSG00000078234	-0.988254	3.75183	1.18426e-07	3.57655e-06	Klhdc7a		Snord100	Nacc2
ENSMUSG00000001021	2.03903	1.61027	1.19775e-07	3.61271e-06	S100a3		Gm11249	Prpsap1
ENSMUSG00000081525	-2.06564	0.416302	1.21047e-07	3.64644e-06	Gm13325		Nxph2	Psen2
ENSMUSG00000066626	0.791921	4.73003	1.21209e-07	3.64671e-06	Gm5121		Ednrb	Foxm1
ENSMUSG00000071078	0.588302	5.67598	1.21721e-07	3.65749e-06	Nr2c2ap		Tpt1-ps3	Trim12a
ENSMUSG00000031283	1.19618	5.76627	1.23976e-07	3.72053e-06	Chrdl1		AC154806.2	Hipk2
ENSMUSG00000081695	0.810858	5.44645	1.24429e-07	3.72941e-06	Rpsa-ps5		Gm9523	Terf1
ENSMUSG00000090467	0.684375	5.77307	1.25133e-07	3.7458e-06	Gm4613		Rps8	Sart1
ENSMUSG00000026979	1.72881	0.129218	1.26756e-07	3.78962e-06	Psd4		Taldo1	Dock11
ENSMUSG00000068299	-0.904475	5.17767	1.27644e-07	3.81137e-06	Nat8f4		Gm14323	Sufu
ENSMUSG00000107911	0.794446	4.86598	1.29675e-07	3.86394e-06	Gm7565		Rpl38-ps1	Rsph4a
ENSMUSG00000047721	0.620151	5.67911	1.2973e-07	3.86394e-06	Bola2		4930525G20Rik	Acss1
ENSMUSG00000022893	1.50364	2.71176	1.31713e-07	3.91808e-06	Adamts1		Fam187a	Gm11739
ENSMUSG00000057322	0.77649	5.66288	1.34138e-07	3.98525e-06	Rpl38		Gm8129	Lrrc75b
ENSMUSG00000032221	-0.905328	3.2212	1.3589e-07	4.03224e-06	Mns1		Lrrc27	Lhx2
ENSMUSG00000026976	2.87659	-0.707517	1.37571e-07	4.0737e-06	Pax8		Pycard	Pde8b
ENSMUSG00000031198	0.64348	6.48175	1.3763e-07	4.0737e-06	Fundc2		Rps12	Ptbp2
ENSMUSG00000024944	0.666777	6.22179	1.37983e-07	4.07908e-06	Arl2		Gm4997	Gm26721
ENSMUSG00000022472	0.592802	7.4272	1.3919e-07	4.10964e-06	Desi1		Gm14719	Sox1
ENSMUSG00000022462	0.666921	5.05631	1.39952e-07	4.12703e-06	Slc38a2		AC112945.1	P4ha3
ENSMUSG00000049775	0.807495	9.79415	1.42312e-07	4.19141e-06	Tmsb4x		AC163637.2	Gm14205
ENSMUSG00000058806	2.61824	-0.241034	1.43255e-07	4.21397e-06	Col13a1		Epb41l4aos	Myo18a
ENSMUSG00000104360	0.900734	3.15161	1.4443e-07	4.24329e-06	Gm8762		Gm14586	Syde2
ENSMUSG00000026568	0.572773	7.26628	1.45063e-07	4.25662e-06	Mpc2		Sod3	Mta1
ENSMUSG00000009863	0.585439	8.20646	1.4651e-07	4.29376e-06	Sdhb		Gm6139	Itpk1
ENSMUSG00000084224	0.66693	4.62715	1.47964e-07	4.33104e-06	Gm12337		Endou	Ptch1
ENSMUSG00000060019	0.79399	7.4824	1.50295e-07	4.39386e-06	Gm10073		Tpt1-ps6	Acss3
ENSMUSG00000022471	0.603597	7.4737	1.52285e-07	4.44112e-06	Xrcc6		Gm10180	Farp1
ENSMUSG00000024978	-0.663889	6.89482	1.52111e-07	4.44112e-06	Gpam		Dglucy	Cep89
ENSMUSG00000081076	0.805175	4.694	1.53892e-07	4.48248e-06	Rpsa-ps4		Gm32834	Zbtb39
ENSMUSG00000080823	0.670139	4.81471	1.58292e-07	4.60499e-06	Atp5l-ps2		Nat8f3	Spag16
ENSMUSG00000092004	-0.570955	7.59362	1.61222e-07	4.68451e-06	Gm17482		Mipep-ps	Gpr153
ENSMUSG00000040759	-0.647049	6.40764	1.61449e-07	4.68536e-06	Cmtm5		Gm6119	Jph2
ENSMUSG00000083878	0.881342	3.40778	1.61811e-07	4.69014e-06	Gm12034		Fdx1l	Gpsm1
ENSMUSG00000094111	0.653743	4.98842	1.62363e-07	4.70043e-06	Nutf2-ps2		Rpl38-ps2	Ift74
ENSMUSG00000019978	-0.599378	6.64023	1.67001e-07	4.82881e-06	Epb41l2		Scpep1	Rbm14
ENSMUSG00000023169	-0.574836	5.37939	1.68272e-07	4.85965e-06	Slc38a1		4930554G24Rik	Cherp
ENSMUSG00000037415	-0.706929	4.07115	1.69307e-07	4.88359e-06	Ranbp10		Gm29257	AC164883.2
ENSMUSG00000082128	0.81497	5.78949	1.69529e-07	4.88407e-06	Gm11824		Rpsa-ps10	Ptpn11
ENSMUSG00000097410	0.717952	11.2919	1.70436e-07	4.90426e-06	Gm26668		Tifab	Tmem98
ENSMUSG00000031431	-0.902051	9.05054	1.73133e-07	4.97583e-06	Tsc22d3		Cgref1	Myo10
ENSMUSG00000064602	0.846583	3.94331	1.73648e-07	4.98463e-06	Snora41		Gm44797	Plekhh3
ENSMUSG00000081473	0.593861	6.5181	1.74037e-07	4.98976e-06	Gm4853		Gm44800	AC139845.1
ENSMUSG00000018381	0.756911	3.58686	1.75397e-07	5.02269e-06	Abi3		Gm44801	Dgcr8
ENSMUSG00000086296	0.994266	2.70557	1.75697e-07	5.02522e-06	D030055H07Rik		Gm44798	Trpc3
ENSMUSG00000024013	-1.17702	1.6041	1.76356e-07	5.03802e-06	Fgd2		2900027M19Rik	Gm16982
ENSMUSG00000066278	-0.677826	4.8185	1.77842e-07	5.07438e-06	Vps37b		Met	Ascl1
ENSMUSG00000022367	2.6371	-0.659601	1.81525e-07	5.16706e-06	Has2		Ostf1	Islr
ENSMUSG00000008393	-0.644554	6.63092	1.81431e-07	5.16706e-06	Carhsp1		Ptgds	Timp4
ENSMUSG00000112298	0.653665	5.78899	1.82364e-07	5.18473e-06	AC120406.1		Rpsa	Nsf
ENSMUSG00000049303	-0.955421	3.10221	1.83973e-07	5.22421e-06	Syt12		Cox5a	Chrna4
ENSMUSG00000063931	-0.59502	5.24738	1.88553e-07	5.3415e-06	Pepd		Pla2g4c	Bbs1
ENSMUSG00000039621	-0.707037	7.82954	1.88496e-07	5.3415e-06	Prex1		Gm42855	Gm26372
ENSMUSG00000081344	0.770458	7.5288	1.89661e-07	5.35375e-06	Gm14303		Rps24-ps2	Rrp1
ENSMUSG00000027433	-0.612705	5.33893	1.89644e-07	5.35375e-06	Xrn2		Gm28177	Npc1
ENSMUSG00000071337	-0.704225	4.72107	1.89486e-07	5.35375e-06	Tia1		Tpt1	Trafd1
ENSMUSG00000081520	0.697706	4.2038	1.94213e-07	5.47573e-06	Gm16200		Cox6a1	Mcm5
ENSMUSG00000031070	3.52719	-0.793103	1.96512e-07	5.53401e-06	Mrgprf		Gm17511	Taf1
ENSMUSG00000100551	0.631873	4.69671	1.97844e-07	5.56491e-06	Gm19503		Hk2	Helz
ENSMUSG00000036751	0.57887	8.27884	2.03757e-07	5.72446e-06	Cox6b1		Gm13192	Jup
ENSMUSG00000061032	-0.614419	6.80518	2.04598e-07	5.7413e-06	Rrp1		Gm5228	Xrn2
ENSMUSG00000105031	0.867728	3.74027	2.06629e-07	5.78082e-06	Gm3511		Gm27390	Otx1
ENSMUSG00000019437	0.751024	7.5497	2.06736e-07	5.78082e-06	Tlcd1		Car5b	Ddit4
ENSMUSG00000115332	-0.69378	4.16876	2.06562e-07	5.78082e-06	AC116487.1		Gm22980	Ippk
ENSMUSG00000026479	1.42545	1.05365	2.07092e-07	5.78397e-06	Lamc2		Ndufa3	Trim29
ENSMUSG00000028334	0.708942	4.59199	2.07799e-07	5.7969e-06	Nans		Gm11824	Cul7
ENSMUSG00000081810	0.720639	6.43148	2.10269e-07	5.85208e-06	Gm11878		Gm10263	Bud13
ENSMUSG00000049999	-0.658341	5.51448	2.1017e-07	5.85208e-06	Ppp1r3d		Cdc42ep1	Mdga1
ENSMUSG00000081413	0.720824	3.84425	2.14279e-07	5.9567e-06	Uqcrh-ps2		Rps19-ps7	Ube2c
ENSMUSG00000072460	0.604933	7.09335	2.17107e-07	6.02827e-06	Atp5l-ps1		Tbc1d8b	Safb
ENSMUSG00000026554	0.686833	7.77907	2.18618e-07	6.06314e-06	Dcaf8		Timm8a1	Hdac4
ENSMUSG00000109673	0.684721	4.2463	2.25308e-07	6.23516e-06	Gm9712		AC126799.1	2310015A10Rik
ENSMUSG00000112054	-1.59699	0.475379	2.25345e-07	6.23516e-06	Gm33680		Rpsa-ps5	Adamts9
ENSMUSG00000082475	0.696443	8.22442	2.2595e-07	6.24462e-06	Gm7206		Gm23130	Gm13337
ENSMUSG00000056612	0.616165	5.73895	2.26667e-07	6.25717e-06	Ppp1r14b		Gm19705	Gm4865
ENSMUSG00000040564	-1.12024	1.80251	2.2718e-07	6.26407e-06	Apoc1		Tmsb4x	Dlc1
ENSMUSG00000113059	0.934613	3.3774	2.31541e-07	6.37691e-06	Gm46344		Lims2	Gabrg1
ENSMUSG00000094122	0.681107	7.7866	2.32323e-07	6.39104e-06	Rpl31-ps9		Selenow	Trim56
ENSMUSG00000090098	0.938865	3.26387	2.36156e-07	6.48896e-06	Alms1-ps2		Gm44541	Hid1
ENSMUSG00000000223	-0.666328	5.3056	2.36643e-07	6.49484e-06	Drp2		Vmn2r85	Pnck
ENSMUSG00000062997	0.717733	7.24798	2.36999e-07	6.49711e-06	Rpl35		Gm2614	Retreg1
ENSMUSG00000021338	-0.708843	5.32797	2.39237e-07	6.5509e-06	Carmil1		Pold4	Gm36243
ENSMUSG00000000631	-0.630373	5.4683	2.40325e-07	6.57314e-06	Myo18a		Ak1	Ppm1e
ENSMUSG00000091498	0.576632	7.37311	2.44932e-07	6.69142e-06	Mpc1-ps		Rpsa-ps4	Mfsd11
ENSMUSG00000098181	0.851135	5.73742	2.45545e-07	6.70046e-06	Rps12-ps24		Mpv17l2	Ints4
ENSMUSG00000019039	-0.570803	5.10746	2.46622e-07	6.72215e-06	Dalrd3		Spsb2	Edc4
ENSMUSG00000084291	0.734703	6.26189	2.49494e-07	6.79264e-06	Gm6654		Tpt1-ps5	Agmo
ENSMUSG00000097881	0.593434	5.08287	2.54368e-07	6.90952e-06	Celrr		Fam221b	Eya1
ENSMUSG00000034951	-0.684965	4.19852	2.5434e-07	6.90952e-06	Cog7		Gm9797	Zscan25
ENSMUSG00000035295	0.646402	7.36838	2.5533e-07	6.92773e-06	Wdr38		Gm8624	Tns1
ENSMUSG00000050423	-0.679416	7.10783	2.64378e-07	7.16504e-06	Ppp1r3g		Gm13772	Dhx38
ENSMUSG00000097906	0.901061	6.52384	2.65027e-07	7.16967e-06	Gm9625		Zfp607a	Hist1h2ag
ENSMUSG00000030451	-0.755674	4.6242	2.65152e-07	7.16967e-06	Herc2		Haus3	Gm5069
ENSMUSG00000019872	-0.595679	6.26626	2.66656e-07	7.20214e-06	Smpdl3a		1110038B12Rik	Naa40
ENSMUSG00000015305	-0.782487	6.52937	2.70593e-07	7.30017e-06	Sash1		Rangrf	Med25
ENSMUSG00000051723	0.678084	7.5243	2.73599e-07	7.37292e-06	Rpl31-ps13		Gm12933	Hsd11b1
ENSMUSG00000025978	-0.56918	7.12572	2.77577e-07	7.47162e-06	Rftn2		Gm9701	Epb41l2
ENSMUSG00000021069	-1.04236	2.86721	2.8333e-07	7.61785e-06	Pygl		Prr33	Prpf4b
ENSMUSG00000059355	0.702188	5.38437	2.85922e-07	7.67888e-06	Wdr83os		Arhgef16	Tsc2
ENSMUSG00000002808	0.701102	6.33746	2.86946e-07	7.69767e-06	Epdr1		Snord73a	Usp6nl
ENSMUSG00000060639	-0.884487	2.76623	2.88744e-07	7.73718e-06	Hist1h4i		Poln	Psd2
ENSMUSG00000064147	0.606986	7.32909	2.92122e-07	7.81886e-06	Rab44		Ebi3	Pax6
ENSMUSG00000087478	0.566739	7.83533	2.94496e-07	7.87354e-06	4930506C21Rik		Gm10108	Mex3a
ENSMUSG00000083192	0.688077	7.81353	2.95315e-07	7.88658e-06	Rpl31-ps12		S100a16	Zfp654
ENSMUSG00000106664	0.589451	6.00725	2.97179e-07	7.92743e-06	Gm17936		Gm16312	Gm37206
ENSMUSG00000108986	-0.567513	5.87881	3.02431e-07	8.05849e-06	Gm32061		Gm7565	Gm42906
ENSMUSG00000027239	-0.827483	4.83492	3.0461e-07	8.10746e-06	Mdk		Gm7482	Plekhf2
ENSMUSG00000060126	0.822503	9.09835	3.05077e-07	8.11081e-06	Tpt1		Tmem238	Enkur
ENSMUSG00000094191	0.68332	7.07278	3.10674e-07	8.25038e-06	Rpl31-ps14		Gm10073	Acsl6
ENSMUSG00000025977	0.744026	5.9903	3.15819e-07	8.37767e-06	Boll		Rps12l1	Actr5
ENSMUSG00000025932	-0.601851	4.9482	3.19452e-07	8.46458e-06	Eya1		Gm12922	Gm45751
ENSMUSG00000071141	0.625857	6.74056	3.26954e-07	8.64411e-06	Rpl36a-ps3		Gm13342	Thsd4
ENSMUSG00000041014	0.559621	6.04527	3.26847e-07	8.64411e-06	Nrg3		Angpt1	A730056A06Rik
ENSMUSG00000044461	-1.14218	1.7212	3.27355e-07	8.64508e-06	Shisa2		Gm11625	Eva1a
ENSMUSG00000063739	0.608488	5.85929	3.27946e-07	8.65107e-06	Gm4963		AC156572.1	Gm26699
ENSMUSG00000103878	3.18822	-1.07278	3.29239e-07	8.67555e-06	Gm8197		Fam122b	Smpdl3a
ENSMUSG00000070667	0.688816	5.91848	3.32572e-07	8.75368e-06	Rpl31-ps10		AC034099.1	Scara3
ENSMUSG00000032180	0.969069	4.0749	3.35753e-07	8.82763e-06	Tmed1		Rpsa-ps2	Pepd
ENSMUSG00000029084	-0.98907	3.92019	3.37585e-07	8.86598e-06	Cd38		Gm5121	Prr5
ENSMUSG00000108231	0.601264	7.07495	3.42019e-07	8.97254e-06	Gm4045		Gm10736	Gm21844
ENSMUSG00000082064	0.661882	6.76205	3.44703e-07	9.03296e-06	Rpl5-ps2		Rps12-ps3	Pclaf
ENSMUSG00000037411	2.74915	-0.918609	3.45494e-07	9.04371e-06	Serpine1		Vcan	Gprin1
ENSMUSG00000069682	0.724504	8.06686	3.46001e-07	9.04702e-06	Gm10275		Ctsd	Limch1
ENSMUSG00000044037	-0.755407	3.9686	3.4782e-07	9.08461e-06	Als2cl		AC129975.1	Sfrp1
ENSMUSG00000029762	1.39552	1.29665	3.48802e-07	9.10024e-06	Akr1b8		Mep1b	Cyp4f14
ENSMUSG00000090137	0.601943	8.09197	3.55936e-07	9.26603e-06	Uba52		Acyp1	Lrrc74b
ENSMUSG00000032898	-0.5902	5.74776	3.55641e-07	9.26603e-06	Fbxo21		Gm12481	Zfp768
ENSMUSG00000032402	0.592737	5.4873	3.59222e-07	9.34135e-06	Smad3		Rps12-ps19	Ttyh3
ENSMUSG00000115604	0.834633	3.81697	3.59674e-07	9.34288e-06	AC112945.1		Ccdc69	Grin3a
ENSMUSG00000047617	0.712642	5.98871	3.60868e-07	9.36366e-06	Paxx		Gm10177	Sipa1l3
ENSMUSG00000078974	0.698806	4.82247	3.67049e-07	9.51367e-06	Sec61g		Gm17041	Tfcp2l1
ENSMUSG00000044533	0.734784	6.8612	3.72254e-07	9.63806e-06	Rps2		Arhgap27	Plekho2
ENSMUSG00000032122	0.717927	5.89914	3.76647e-07	9.74117e-06	Slc37a2		Gm36816	Gm44103
ENSMUSG00000081562	0.756741	4.81001	3.80292e-07	9.82475e-06	Gm11575		Samd5	Zfp438
ENSMUSG00000063506	1.2938	1.53248	3.82267e-07	9.86505e-06	Arhgap22		Lsp1	Gm44790
ENSMUSG00000045055	0.791972	7.55387	3.85624e-07	9.9409e-06	Rpsa-ps2		Ptges	Ephx2
ENSMUSG00000005131	1.14394	1.54827	3.96888e-07	1.02202e-05	4930550C14Rik		Prkx	Fbxo21
ENSMUSG00000067860	-1.34205	1.63129	3.9948e-07	1.02758e-05	Zic3		Fbxo36	Mycl
ENSMUSG00000021234	-0.742061	3.48093	4.04769e-07	1.04006e-05	Fam161b		Gm7334	AC154377.1
ENSMUSG00000105352	-1.48396	1.80389	4.06852e-07	1.04428e-05	C030018K13Rik		Gm44510	Map3k1
ENSMUSG00000022018	-0.667619	7.19457	4.13826e-07	1.06104e-05	Rgcc		Rps29	Rapgef3
ENSMUSG00000040997	0.617172	8.40083	4.14286e-07	1.06107e-05	Abhd4		Gm6030	Smox
ENSMUSG00000082480	0.744121	5.08491	4.23791e-07	1.08425e-05	Gm11687		4930467E23Rik	Gm20402
ENSMUSG00000103047	-1.07419	3.54305	4.39835e-07	1.12409e-05	Gm37310		Pde6a	Cebpa
ENSMUSG00000040055	-0.842619	7.4274	4.41294e-07	1.1266e-05	Gjb6		Spidr	Ndn
ENSMUSG00000105813	0.574051	6.77694	4.42849e-07	1.12936e-05	Gm42928		Rps12-ps4	2700081O15Rik
ENSMUSG00000026932	-0.637699	6.84149	4.45057e-07	1.13377e-05	Nacc2		Gm15464	Tspyl2
ENSMUSG00000084284	0.832508	8.00452	4.47002e-07	1.13751e-05	Tpt1-ps6		Krtcap2	Ctnnbl1
ENSMUSG00000091449	0.686771	6.09319	4.50511e-07	1.14521e-05	Gm10269		Gm28959	Ankrd54
ENSMUSG00000104802	0.698914	8.22031	4.51419e-07	1.1454e-05	Gm5869		Gm10053	G430095P16Rik
ENSMUSG00000063754	0.670017	6.76333	4.51547e-07	1.1454e-05	Gm10136		Gng5	AC113059.1
ENSMUSG00000023020	0.538324	7.23093	4.55318e-07	1.15373e-05	Cox14		Gm11942	Id3
ENSMUSG00000021710	0.559286	6.18038	4.58804e-07	1.16133e-05	Nln		Tmem206	Pfas
ENSMUSG00000029229	-0.555251	5.11464	4.59411e-07	1.16163e-05	Chic2		Slc6a8	Ptprt
ENSMUSG00000028268	0.851241	2.8404	4.65207e-07	1.17489e-05	Gbp3		Rpl38	Sdc4
ENSMUSG00000073702	0.665872	7.31431	4.65647e-07	1.17489e-05	Rpl31		Rps15a-ps8	B230354K17Rik
ENSMUSG00000087502	0.722826	4.77949	4.69024e-07	1.18006e-05	Gm16091		Gm13981	Dhx8
ENSMUSG00000097803	0.659858	6.89676	4.69184e-07	1.18006e-05	Rpl31-ps16		Gpc1	Gm15790
ENSMUSG00000006050	0.55685	6.0834	4.68843e-07	1.18006e-05	Sra1		Rplp0-ps1	Gm9938
ENSMUSG00000019856	-0.802675	4.03461	4.71768e-07	1.18531e-05	Fam184a		Kitl	Gm12804
ENSMUSG00000103286	0.690982	6.14617	4.73654e-07	1.18879e-05	Gm5850		Gm6450	Hexim1
ENSMUSG00000062962	0.765387	5.10361	4.76583e-07	1.19488e-05	Gm6378		Rpl27a-ps1	Gm11508
ENSMUSG00000042734	0.576787	5.46402	4.88966e-07	1.22463e-05	Ttc9		4930597O21Rik	Adora2b
ENSMUSG00000024302	-0.553727	7.58942	4.89778e-07	1.22537e-05	Dtna		Gm6028	Klc1
ENSMUSG00000104028	0.690898	6.14645	4.91414e-07	1.22804e-05	Gm5851		Vsir	Pnn
ENSMUSG00000041841	0.652148	6.76208	4.91879e-07	1.22804e-05	Rpl37		Gm37784	Gm12224
ENSMUSG00000110360	0.722312	4.82113	4.95275e-07	1.23523e-05	Gm45380		Snord99	Ap3b2
ENSMUSG00000105077	1.05004	3.58946	5.03037e-07	1.25327e-05	Gm4859		1700047K16Rik	Tle3
ENSMUSG00000092203	0.799582	4.19318	5.05245e-07	1.25745e-05	1110038B12Rik		2010107E04Rik	Pnpla7
ENSMUSG00000067870	0.675704	8.51771	5.16331e-07	1.2837e-05	Rpl31-ps8		Fam131c	Glns-ps1
ENSMUSG00000066438	1.27713	1.75799	5.20054e-07	1.2916e-05	Plekhd1		Gm26448	Hdgfl2
ENSMUSG00000002968	-0.59957	5.75762	5.31726e-07	1.31921e-05	Med25		CT573034.1	Iqcm
ENSMUSG00000068154	-0.959427	2.93223	5.33248e-07	1.32161e-05	Insm1		Tmem205	Napb
ENSMUSG00000025511	0.923127	3.87605	5.42558e-07	1.34328e-05	Tspan4		Gm14303	Pfkfb4
ENSMUSG00000039097	2.84422	-0.400851	5.43609e-07	1.34449e-05	Rln1		Gm9396	Ppm1d
ENSMUSG00000102914	0.922327	2.82813	5.46137e-07	1.34933e-05	Gm35106		Gm6166	Fyco1
ENSMUSG00000110332	-0.89396	4.43086	5.46707e-07	1.34934e-05	Gm19935		Isoc2b	Gcn1l1
ENSMUSG00000071528	0.553732	6.54887	5.5643e-07	1.37191e-05	Usmg5		AC122367.2	Hspa2
ENSMUSG00000071415	0.731205	8.0128	5.61253e-07	1.38237e-05	Rpl23		Gm11425	Mettl23
ENSMUSG00000113151	0.771366	5.68496	5.643e-07	1.38843e-05	CT573034.1		Chchd1	Irf2
ENSMUSG00000033585	-0.587999	5.82769	5.69521e-07	1.39983e-05	Ndn		Agbl2	Apln
ENSMUSG00000062981	0.763755	6.53964	5.7108e-07	1.40077e-05	Mrpl42		Gstp-ps	Rapgef3os2
ENSMUSG00000029413	-0.690141	5.28907	5.70849e-07	1.40077e-05	Naaa		Chst7	Gm5320
ENSMUSG00000042942	0.652837	5.76058	5.79133e-07	1.41905e-05	Greb1l		Uqcrh	Gm9725
ENSMUSG00000059252	0.80452	7.45451	5.85935e-07	1.43424e-05	Tpt1-ps5		Cda	1700019D03Rik
ENSMUSG00000106037	0.747087	7.24388	5.88828e-07	1.43984e-05	Gm4332		Gm14633	Parvb
ENSMUSG00000003955	0.541268	6.5138	5.90006e-07	1.44124e-05	Fam162a		Gm15644	Bicd2
ENSMUSG00000082260	0.746364	4.83174	5.92464e-07	1.44451e-05	Gm7429		Gm6378	AC123857.1
ENSMUSG00000074108	0.7075	6.2846	5.92559e-07	1.44451e-05	Rpl10-ps2		Gm7049	9130023H24Rik
ENSMUSG00000021070	2.12377	-0.528876	5.95388e-07	1.44992e-05	Bdkrb2		Gm4986	Tubb3
ENSMUSG00000098134	-0.734132	3.8308	5.97505e-07	1.45358e-05	Rnf113a2		Mrpl42	Gm2446
ENSMUSG00000039232	2.38421	-0.743309	6.02355e-07	1.46388e-05	Stx11		Gm44901	Gm5912
ENSMUSG00000074884	0.604404	8.39682	6.03123e-07	1.46425e-05	Serf2		Gm5451	Slc38a1
ENSMUSG00000028706	0.629256	4.38298	6.08888e-07	1.47674e-05	Nsun4		Gfap	Ncapd2
ENSMUSG00000071653	0.549944	5.17594	6.27425e-07	1.52015e-05	1810009A15Rik		Rpl35a-ps7	Gm35013
ENSMUSG00000002688	-0.684508	4.43228	6.29741e-07	1.5242e-05	Prkd1		Adgrv1	Cbfa2t2
ENSMUSG00000029442	0.587414	7.36285	6.37696e-07	1.54189e-05	Wdr66		Gm10689	Rasgrf1
ENSMUSG00000067786	-0.640998	7.08375	6.44309e-07	1.5563e-05	Nnat		Flg	Palmd
ENSMUSG00000029168	-0.948319	3.42946	6.46737e-07	1.56057e-05	Dpysl5		2310040G24Rik	Zfp710
ENSMUSG00000023008	-1.10371	1.93006	6.58795e-07	1.58806e-05	Fmnl3		4930522L14Rik	Smarcc2
ENSMUSG00000024844	0.628787	6.26709	6.64836e-07	1.60099e-05	Banf1		Cstb	A330033J07Rik
ENSMUSG00000020803	0.737753	5.8827	6.66105e-07	1.60243e-05	Txndc17		Slc25a10	Zfp282
ENSMUSG00000084345	0.656043	6.37498	6.66862e-07	1.60263e-05	Rpl17-ps4		Gm14450	Tekt1
ENSMUSG00000084830	0.557487	7.61557	6.70971e-07	1.61087e-05	Gm14539		Fcrls	Crmp1
ENSMUSG00000020818	-0.604534	5.64035	6.74218e-07	1.61703e-05	Mfsd11		Cycs	Zfp687
ENSMUSG00000089199	0.575824	5.03327	6.77049e-07	1.62219e-05	Gm25772		Tmem141	Atp1a3
ENSMUSG00000071654	0.56837	5.29155	6.85965e-07	1.6419e-05	Uqcc3		Rras	Gm17482
ENSMUSG00000022783	0.663516	7.84168	7.00854e-07	1.67584e-05	Spag6l		Gm7760	Dalrd3
ENSMUSG00000051041	-0.900282	3.95218	7.12943e-07	1.70304e-05	Olfml1		Gm8618	Mbd6
ENSMUSG00000020319	0.591539	6.25924	7.24332e-07	1.72851e-05	Wdpcp		Cln5	Synrg
ENSMUSG00000113240	0.811117	4.36167	7.32391e-07	1.74599e-05	AC126799.1		1500011K16Rik	Ttc8
ENSMUSG00000028234	0.741809	7.10392	7.38172e-07	1.758e-05	Rps20		1700045H11Rik	Lime1
ENSMUSG00000114135	0.698414	3.96208	7.41309e-07	1.76194e-05	Gm7252		Rps12-ps9	Gm42067
ENSMUSG00000022148	0.556592	6.86028	7.40656e-07	1.76194e-05	Fyb		Traf5	Atrip
ENSMUSG00000082399	0.592133	5.71217	7.50481e-07	1.78196e-05	Gm14036		Nup62cl	Dennd1a
ENSMUSG00000015869	-0.637479	5.41833	7.55388e-07	1.79182e-05	Prpsap1		Tmem40	Skida1
ENSMUSG00000026087	0.631162	6.2122	7.66887e-07	1.81547e-05	Mrpl30		Rps12-ps1	Dbr1
ENSMUSG00000038145	-0.65266	5.84025	7.6672e-07	1.81547e-05	Snrk		Abi3	Rftn2
ENSMUSG00000097679	0.942665	3.35158	7.80437e-07	1.84571e-05	Rps19-ps5		Gm11575	Klf12
ENSMUSG00000035673	0.749072	3.16334	7.87367e-07	1.86025e-05	Sbno2		Gm10054	Ddx17
ENSMUSG00000094344	0.777666	5.59199	7.90839e-07	1.86546e-05	Gm11942		Gm12218	Cc2d2a
ENSMUSG00000031930	0.655365	7.28293	7.91142e-07	1.86546e-05	Wwp2		Gm45855	AC132392.1
ENSMUSG00000045934	0.722247	4.89542	7.9224e-07	1.86558e-05	Mtmr11		Mmgt1	Mier3
ENSMUSG00000067547	0.554113	6.78448	7.9276e-07	1.86558e-05	Gm7666		Rpsa-ps9	Gm32061
ENSMUSG00000102193	0.643185	5.51029	7.96239e-07	1.87191e-05	Gm7299		Gm14044	Gm9144
ENSMUSG00000094664	0.621215	7.43296	7.98059e-07	1.87434e-05	Rpl35a-ps6		Nphs1	Fmo5
ENSMUSG00000107176	0.714141	8.41701	8.16218e-07	1.91509e-05	Gm9794		Gm32899	Sik3
ENSMUSG00000098559	0.958656	3.61919	8.19755e-07	1.92149e-05	Gm15013		Gm12038	Gm44983
ENSMUSG00000052117	-1.39525	0.635347	8.21946e-07	1.92473e-05	D630039A03Rik		Gstp2	Gucy2c
ENSMUSG00000110686	0.754916	6.0377	8.29413e-07	1.9403e-05	Gm45855		Tecpr2	Rgs12
ENSMUSG00000092274	-1.26256	1.66948	8.30902e-07	1.94188e-05	Neat1		Tlcd1	Cep250
ENSMUSG00000026601	0.690902	7.46058	8.41981e-07	1.96573e-05	Axdnd1		Naip1	Utp6
ENSMUSG00000093885	0.582954	5.97726	8.42762e-07	1.96573e-05	Rpl35a-ps5		Gm14429	Fam69c
ENSMUSG00000030307	-1.00594	7.32261	8.49542e-07	1.9796e-05	Slc6a11		Gm5453	Htatsf1
ENSMUSG00000098691	1.27145	1.79105	8.55735e-07	1.99208e-05	Gm27317		Gm6419	Grin2c
ENSMUSG00000090516	0.642441	6.29211	8.63883e-07	2.00908e-05	Rps11-ps1		Sbno2	Chka
ENSMUSG00000024516	0.724981	4.96498	8.6737e-07	2.01522e-05	Sec11c		Btg3	Trim26
ENSMUSG00000082516	0.793827	2.84213	8.68846e-07	2.01667e-05	Gm13342		Gm17786	Fam161a
ENSMUSG00000082895	0.754525	6.50215	8.71675e-07	2.02127e-05	Rpsa-ps9		Ddit4l	Gm10418
ENSMUSG00000031231	0.536945	7.92899	8.8296e-07	2.04544e-05	Cox7b		Rps23	Capn7
ENSMUSG00000031285	-1.30329	4.47592	8.85696e-07	2.04978e-05	Dcx		Ppdpf	Clasp1
ENSMUSG00000040907	-0.571218	6.46376	8.87947e-07	2.05299e-05	Atp1a3		Gm7432	Nde1
ENSMUSG00000091549	0.698218	6.72372	9.3605e-07	2.16e-05	Gm6548		Slc50a1	Plekha7
ENSMUSG00000049751	0.611173	7.20363	9.35819e-07	2.16e-05	Rpl36al		Gm4332	Rps4l
ENSMUSG00000114202	0.79132	4.73187	9.50792e-07	2.19189e-05	AC129975.1		Vamp8	Boc
ENSMUSG00000015980	0.835745	2.82349	9.59281e-07	2.20932e-05	Lrrc27		Il15	Pdzrn3
ENSMUSG00000027164	-0.694257	4.03065	9.66499e-07	2.22379e-05	Traf6		Gm7429	Cntrl
ENSMUSG00000031661	0.593405	5.29605	9.69892e-07	2.22944e-05	Nkd1		Slc22a27	Rbm25
ENSMUSG00000021750	-0.653334	11.021	9.76423e-07	2.24184e-05	Fam107a		Armcx6	Fjx1
ENSMUSG00000033383	-1.42561	3.70658	9.77172e-07	2.24184e-05	Rtp1		Zdhhc11	Gm4875
ENSMUSG00000045092	-0.844842	8.89996	9.91511e-07	2.27254e-05	S1pr1		AC123832.1	Baz2a
ENSMUSG00000031465	2.02921	-0.461474	9.92729e-07	2.27314e-05	Angpt2		Stat6	Gdf11
ENSMUSG00000089647	0.532295	6.01859	9.95145e-07	2.27648e-05	Gm2245		Gm11687	Zfp111
ENSMUSG00000029840	0.565487	9.31534	9.97981e-07	2.28077e-05	Mtpn		Boll	Gm30873
ENSMUSG00000051439	1.55367	0.538927	1.00703e-06	2.29715e-05	Cd14		Rps20	Zer1
ENSMUSG00000081631	0.931018	3.69068	1.00982e-06	2.29715e-05	Gm12005		Brip1	Msl3l2
ENSMUSG00000095526	0.619428	7.50186	1.0107e-06	2.29715e-05	Gm10243		Rps23-ps2	Smg8
ENSMUSG00000083424	0.617196	7.4666	1.00893e-06	2.29715e-05	Rpl35a-ps4		Rps23-ps1	Gm2810
ENSMUSG00000032280	-0.581024	5.14392	1.00929e-06	2.29715e-05	Tle3		Gm11604	Vcl
ENSMUSG00000084946	-0.806375	5.3789	1.01095e-06	2.29715e-05	Dlx1as		Rpl30	Tmf1
ENSMUSG00000045333	-0.788888	3.97434	1.01297e-06	2.29954e-05	Zfp423		Anxa5	Nkx2-2os
ENSMUSG00000066441	0.927993	4.97464	1.01467e-06	2.3012e-05	Rdh11		Gm7618	Slc26a6
ENSMUSG00000090841	0.644089	8.00866	1.01645e-06	2.30304e-05	Myl6		Gm9320	CT010444.2
ENSMUSG00000037353	0.627877	5.55745	1.02268e-06	2.31496e-05	Letmd1		Gm12703	1700007K13Rik
ENSMUSG00000081214	0.618987	7.50793	1.0404e-06	2.35284e-05	Rpl35a-ps2		Gm8942	Gm43667
ENSMUSG00000100774	0.701032	3.69212	1.04445e-06	2.35974e-05	Gm7329		Mycbp	Pdk4
ENSMUSG00000004328	-0.893315	3.70595	1.0566e-06	2.38493e-05	Hif3a		Rps2-ps13	Gps2
ENSMUSG00000015846	-0.667275	4.6765	1.07473e-06	2.42354e-05	Rxra		Gm2174	Mpp2
ENSMUSG00000067575	0.616323	7.50324	1.08079e-06	2.4349e-05	Rpl35a-ps3		Txndc17	Ccdc34
ENSMUSG00000044646	-0.957252	2.13263	1.08299e-06	2.43754e-05	Zbtb7c		Gstp1	Zfp777
ENSMUSG00000032056	1.14376	1.52727	1.08724e-06	2.4448e-05	Btg4		Gm15432	Glul
ENSMUSG00000090460	0.821106	3.73245	1.09119e-06	2.44945e-05	Gm17511		Ass1	Chst10
ENSMUSG00000024493	0.57653	6.50826	1.09137e-06	2.44945e-05	Lars		Mapkapk3	Aldh7a1
ENSMUSG00000028998	0.551555	6.22999	1.09374e-06	2.45163e-05	Tomm7		Mgll	9030624J02Rik
ENSMUSG00000086826	-0.633825	4.44755	1.0944e-06	2.45163e-05	Gm11739		Vmn1r74	Chic2
ENSMUSG00000062353	0.664194	7.50997	1.09925e-06	2.46016e-05	Gm15772		Tpm4	Mcm6
ENSMUSG00000038900	0.693049	5.98756	1.1042e-06	2.46893e-05	Rpl12		Nop10	Dok5
ENSMUSG00000015759	0.68496	5.80611	1.10668e-06	2.47214e-05	Cnih1		Gm6285	Cwc25
ENSMUSG00000039853	0.669086	4.00421	1.10801e-06	2.47279e-05	Trim14		Rps11-ps2	Rnf40
ENSMUSG00000073633	0.784704	4.02319	1.11974e-06	2.49427e-05	Fbxo36		Gm6308	Coq8a
ENSMUSG00000038421	0.567786	4.68793	1.11882e-06	2.49427e-05	Fcrla		4930447K03Rik	Ints8
ENSMUSG00000029554	-0.835641	3.17554	1.12087e-06	2.49446e-05	Mad1l1		Rps2	Dtna
ENSMUSG00000029613	-0.517592	5.997	1.13836e-06	2.52865e-05	Eif2ak1		Gm6654	Mylip
ENSMUSG00000110197	-0.684361	3.88037	1.13819e-06	2.52865e-05	Gm45444		Echdc2	Fam193b
ENSMUSG00000072407	0.749562	5.15187	1.15238e-06	2.55739e-05	Gm6419		Gm27326	Nrip3
ENSMUSG00000035237	-0.853844	5.1522	1.16414e-06	2.58109e-05	Lcat		Gm10443	Slc2a1
ENSMUSG00000063594	1.21487	1.40103	1.19586e-06	2.64656e-05	Gng8		Gm17994	Cmya5
ENSMUSG00000032085	0.892449	3.17563	1.1959e-06	2.64656e-05	Tagln		Gm28727	Shtn1
ENSMUSG00000021271	0.550662	8.52953	1.21746e-06	2.69091e-05	Zfp839		Ndufa4	Ccnl1
ENSMUSG00000041117	-0.759966	4.60751	1.2182e-06	2.69091e-05	Ccdc8		2610316D01Rik	Trim33
ENSMUSG00000085568	-0.83885	3.08163	1.22035e-06	2.69314e-05	Gm14858		Gm11826	Syt2
ENSMUSG00000107157	0.994964	3.27655	1.22696e-06	2.70273e-05	Gm3170		AV026068	Sox11
ENSMUSG00000097793	0.634569	4.13502	1.22663e-06	2.70273e-05	Gm17259		Gm20568	Zfp105
ENSMUSG00000052605	0.769684	3.61907	1.2325e-06	2.71241e-05	Isoc2b		Sdk1	Usp38
ENSMUSG00000030037	0.548485	5.29193	1.23785e-06	2.72167e-05	Mrpl53		Rps2-ps6	Gm715
ENSMUSG00000066456	0.540803	7.36358	1.24967e-06	2.74512e-05	Hmgn3		Mrpl34	Nr4a3
ENSMUSG00000002580	0.57834	6.77641	1.26362e-06	2.77321e-05	Mien1		CT025679.1	Spag5
ENSMUSG00000032495	-0.991832	3.1422	1.26528e-06	2.77428e-05	Lrrc2		Rpl23	Scrn1
ENSMUSG00000109610	0.747642	5.44237	1.26864e-06	2.77653e-05	Gm7432		Slc9a7	Pnpla2
ENSMUSG00000091537	0.631389	7.04907	1.26864e-06	2.77653e-05	Tma7		Rps2-ps10	Sncaip
ENSMUSG00000034377	0.549985	7.55323	1.30161e-06	2.84605e-05	Tulp4		0610040B10Rik	Sesn1
ENSMUSG00000062054	0.723954	3.85758	1.32524e-06	2.89507e-05	Iah1		Cops9	Hist1h2ac
ENSMUSG00000037933	-0.576275	5.96773	1.3469e-06	2.93699e-05	Bicd2		Ndufa1	Zc3h4
ENSMUSG00000041020	-0.790163	6.02119	1.34586e-06	2.93699e-05	Map7d2		Pdzd8	Nsrp1
ENSMUSG00000020097	0.944553	4.65178	1.35434e-06	2.9505e-05	Sgpl1		F2r	Stx1a
ENSMUSG00000060938	0.66944	7.70601	1.35819e-06	2.95618e-05	Rpl26		Gm3785	C2
ENSMUSG00000070214	7.96192	-0.518201	1.36761e-06	2.97396e-05	Gm23058		Gm16418	Zswim8
ENSMUSG00000064540	0.908606	3.15303	1.36962e-06	2.97417e-05	Snord42a		Sec11c	Lgi4
ENSMUSG00000030291	0.634193	6.92924	1.37021e-06	2.97417e-05	Med21		Gm14056	Gm4675
ENSMUSG00000115431	0.90086	3.58593	1.37959e-06	2.9918e-05	AC160930.2		Pde3a	Ccar1
ENSMUSG00000066487	0.683351	5.50391	1.413e-06	3.06146e-05	Gm5786		Gm10275	Pla2g15
ENSMUSG00000107451	-1.14878	1.58867	1.41446e-06	3.06183e-05	Gm44421		Rpl10-ps3	Serpinb9
ENSMUSG00000084154	0.765391	3.19381	1.4256e-06	3.08314e-05	Gm15644		Gm23053	Gm973
ENSMUSG00000026922	1.5019	0.910734	1.43453e-06	3.09962e-05	Agpat2		Mxra7	Prpf38b
ENSMUSG00000113330	0.591925	7.94471	1.43586e-06	3.09968e-05	Gm34237		Rpl10-ps6	Ctdp1
ENSMUSG00000007476	-0.842274	4.88619	1.44029e-06	3.10642e-05	Lrrc8a		Iah1	Rps6kl1
ENSMUSG00000027883	-0.66419	3.69388	1.46262e-06	3.15172e-05	Gpsm2		Nudt2	Mycn
ENSMUSG00000083061	0.693785	7.45842	1.47945e-06	3.18511e-05	Gm12191		P2rx4	AC129217.1
ENSMUSG00000022562	-0.775014	5.62613	1.48459e-06	3.19327e-05	Oplah		Rpl9-ps7	Nek9
ENSMUSG00000026510	-0.679303	5.72323	1.4974e-06	3.21501e-05	Trp53bp2		Gm16091	Foxn3
ENSMUSG00000002289	-1.48258	1.83231	1.49608e-06	3.21501e-05	Angptl4		Gm45380	B4galt3
ENSMUSG00000006699	0.560111	9.37208	1.50507e-06	3.22856e-05	Cdc42		Mtmr11	Sec23ip
ENSMUSG00000038690	0.579614	7.76115	1.50718e-06	3.23018e-05	Atp5j2		Ube2t	Gm12430
ENSMUSG00000040472	0.666648	4.84706	1.51706e-06	3.24843e-05	Rabggta		Rpl10-ps1	Odf2
ENSMUSG00000110057	0.576397	6.45592	1.52314e-06	3.2585e-05	Gm2225		Uqcrh-ps2	Efcab2
ENSMUSG00000044674	-0.688268	4.71019	1.52602e-06	3.26173e-05	Fzd1		Gm11878	Ric3
ENSMUSG00000030882	0.53113	5.32851	1.53969e-06	3.28799e-05	Dnhd1		Gm6311	Srrm2
ENSMUSG00000032648	-0.882247	6.03964	1.54877e-06	3.30441e-05	Pygm		Rpl10	Nfix
ENSMUSG00000082655	0.587489	4.61133	1.56287e-06	3.33047e-05	Gm7857		Hspe1-ps2	Gm7901
ENSMUSG00000081491	0.586175	5.08558	1.56379e-06	3.33047e-05	Gm12778		Gm12366	B930036N10Rik
ENSMUSG00000020914	-0.820018	3.53343	1.56568e-06	3.33153e-05	Top2a		Nudt8	Gm10603
ENSMUSG00000080848	0.601081	7.80216	1.60169e-06	3.4051e-05	Gm9385		Nudt4	Nrros
ENSMUSG00000048164	0.503275	6.6249	1.61031e-06	3.42036e-05	Gm7204		Gm26668	D630008O14Rik
ENSMUSG00000036402	0.555371	8.89627	1.62629e-06	3.45123e-05	Gng12		Slc37a2	Znfx1
ENSMUSG00000062461	0.749579	6.41519	1.64056e-06	3.47839e-05	Gm5453		Rpl35	Hmgn5
ENSMUSG00000078193	0.665717	7.66465	1.64784e-06	3.49072e-05	Gm2000		Chchd10	Ppm1g
ENSMUSG00000062279	0.622059	5.32507	1.64969e-06	3.49154e-05	Gm10237		Gm8451	Rbm4b
ENSMUSG00000095677	0.626456	5.51963	1.65546e-06	3.49751e-05	Dynlt1f		Minos1	Grasp
ENSMUSG00000041881	0.513973	6.9743	1.65519e-06	3.49751e-05	Ndufa7		Gm13270	Arid5a
ENSMUSG00000006378	0.588101	4.93553	1.66198e-06	3.50506e-05	Gcat		Gm10343	Gm9242
ENSMUSG00000068859	-0.651319	4.64009	1.66173e-06	3.50506e-05	Sp9		Serpinb8	Zfp287
ENSMUSG00000049521	0.813467	4.2529	1.67453e-06	3.5284e-05	Cdc42ep1		Tmem170	Baz1b
ENSMUSG00000033577	-0.647231	6.79748	1.68312e-06	3.54335e-05	Myo6		Rsph3b	3110082J24Rik
ENSMUSG00000028576	-0.625189	4.96217	1.68819e-06	3.55087e-05	Ift74		Gm9794	Efna2
ENSMUSG00000114615	2.27547	-0.570898	1.68982e-06	3.55117e-05	AC158531.2		A930003O13Rik	Rbm15
ENSMUSG00000095427	0.731967	4.99841	1.69769e-06	3.56222e-05	Rps2-ps6		Rpl9-ps6	Elmod3
ENSMUSG00000041577	-1.60857	2.03684	1.69808e-06	3.56222e-05	Prelp		Paxx	Cd247
ENSMUSG00000109933	0.690579	7.22098	1.70615e-06	3.57599e-05	Gm7600		Gm38305	Gys1
ENSMUSG00000021620	1.25163	1.11796	1.71166e-06	3.58438e-05	Acot12		Gm3150	N4bp2
ENSMUSG00000114733	0.566395	6.06881	1.7161e-06	3.59052e-05	AC131187.2		AC154283.1	Dvl3
ENSMUSG00000106752	0.983954	3.27258	1.72822e-06	3.6127e-05	Gm3348		Rpl9-ps4	Slc7a2
ENSMUSG00000023861	0.547731	8.46798	1.76546e-06	3.68729e-05	Mpc1		C330021F23Rik	Celf6
ENSMUSG00000089993	0.666881	6.72043	1.77052e-06	3.69137e-05	Gm5822		Gm16412	Emx2os
ENSMUSG00000047793	-1.43962	0.399754	1.76931e-06	3.69137e-05	Sned1		2810002D19Rik	Vgll4
ENSMUSG00000048758	0.635649	7.46527	1.77941e-06	3.70343e-05	Rpl29		Zfp931	Dido1
ENSMUSG00000037736	-0.593547	5.90176	1.77808e-06	3.70343e-05	Limch1		Gm5148	Cnnm2
ENSMUSG00000061488	0.774487	4.49959	1.78814e-06	3.71532e-05	Rpl27a-ps1		Ltbr	Ppil4
ENSMUSG00000042043	0.605478	6.34285	1.78825e-06	3.71532e-05	Tbca		Rpl10-ps5	6430550D23Rik
ENSMUSG00000005360	-0.944673	9.76661	1.7961e-06	3.72835e-05	Slc1a3		Lyrm4	Smc3
ENSMUSG00000039163	0.568832	5.05581	1.80659e-06	3.74687e-05	Cmc1		Rpl31-ps4	Tmc7
ENSMUSG00000034751	-0.701296	3.75407	1.81141e-06	3.75358e-05	Mast4		Gm5921	Nfatc1
ENSMUSG00000039481	1.04812	2.35781	1.82095e-06	3.76706e-05	Nrtn		AC132833.2	Mum1
ENSMUSG00000006057	0.587612	7.02064	1.82108e-06	3.76706e-05	Atp5g1		Dstn	Pld2
ENSMUSG00000021520	0.567894	6.73088	1.83911e-06	3.80105e-05	Uqcrb		Gm10420	Cdk11b
ENSMUSG00000031897	0.570642	5.73445	1.8451e-06	3.8101e-05	Psmb10		Nans	Luc7l3
ENSMUSG00000076445	0.682176	5.07234	1.85996e-06	3.83413e-05	Gm24865		Me1	Ing3
ENSMUSG00000033430	-0.524979	5.86952	1.8597e-06	3.83413e-05	Terf2ip		Eef1b2	Nt5c2
ENSMUSG00000030982	-0.5553	5.40654	1.87433e-06	3.8604e-05	9030624J02Rik		Gm3379	Phgdh
ENSMUSG00000024347	-0.598699	7.11636	1.8803e-06	3.86935e-05	Psd2		Rpl41	Rcor2
ENSMUSG00000044164	-0.64681	5.14193	1.88662e-06	3.87899e-05	Rnf182		Gm15536	Slc24a3
ENSMUSG00000080839	0.793382	2.95168	1.9042e-06	3.91176e-05	Gm11625		Rpl10-ps2	Grk3
ENSMUSG00000085042	1.23657	2.40664	1.92415e-06	3.94933e-05	Abhd11os		Cldnd1	Stard13
ENSMUSG00000031066	-0.768306	4.50778	1.92826e-06	3.95435e-05	Usp11		Lhfpl3	Trrap
ENSMUSG00000030498	0.66271	3.87533	1.93298e-06	3.96062e-05	Gas2		AC022775.2	Lmnb2
ENSMUSG00000028936	0.631007	7.81483	1.93795e-06	3.96737e-05	Rpl22		Gm20430	Stat5b
ENSMUSG00000045160	0.614263	6.17283	1.94799e-06	3.97994e-05	Bola3		Gm10076	Ppfia1
ENSMUSG00000034566	0.529481	7.40503	1.94911e-06	3.97994e-05	Atp5h		AC148328.2	Mapk4
ENSMUSG00000096740	0.511378	5.40716	1.94774e-06	3.97994e-05	Lbhd1		Rpl12-ps1	Evc
ENSMUSG00000007872	-0.586153	8.92925	1.96144e-06	3.99997e-05	Id3		Gm24276	Ap3d1
ENSMUSG00000053693	-0.748133	3.53381	1.96229e-06	3.99997e-05	Mast1		Rps24-ps3	Nup98
ENSMUSG00000087406	-0.736377	3.27866	1.97322e-06	4.0188e-05	E130215H24Rik		Gm7536	Gm5511
ENSMUSG00000061436	-0.636157	4.07104	1.99115e-06	4.05185e-05	Hipk2		Wdr83os	Copb1
ENSMUSG00000031509	0.686946	7.22727	2.01101e-06	4.08877e-05	1700016D06Rik		AC154806.1	Hgs
ENSMUSG00000073155	0.607346	6.36571	2.01556e-06	4.09452e-05	1810058I24Rik		Epdr1	Ppp1r13b
ENSMUSG00000061848	0.596314	6.4441	2.05697e-06	4.17507e-05	Gm5805		Gm7329	Hey2
ENSMUSG00000083289	-1.07972	2.84775	2.08337e-06	4.22506e-05	Gm8812		Trim43a	Gm9252
ENSMUSG00000081740	0.642622	6.45615	2.0993e-06	4.25009e-05	Gm14279		Pax6os1	Rab13
ENSMUSG00000026701	0.635013	11.3575	2.09873e-06	4.25009e-05	Prdx6		Gm8213	Gm26590
ENSMUSG00000062328	0.593435	6.82854	2.10858e-06	4.26526e-05	Rpl17		Gm25296	Egr4
ENSMUSG00000027452	-0.634515	6.33333	2.12512e-06	4.29505e-05	Acss1		Tmed3	Ehbp1
ENSMUSG00000080859	0.721335	8.2585	2.13929e-06	4.32002e-05	Rpl10-ps1		Gm5869	Zbtb5
ENSMUSG00000108210	1.17177	1.13232	2.15998e-06	4.3581e-05	Gm35808		Sec61g	Ehmt1
ENSMUSG00000065878	0.61579	5.77175	2.16702e-06	4.36791e-05	Snord34		Gm6767	Pard6g
ENSMUSG00000096255	0.604874	5.82958	2.17026e-06	4.36791e-05	Dynlt1b		Gm7252	Pramef8
ENSMUSG00000044716	-0.81757	4.38311	2.17036e-06	4.36791e-05	Dok7		Gm6548	Frmd4a
ENSMUSG00000021288	-0.582449	7.71049	2.18619e-06	4.39605e-05	Klc1		Erap1	Nxn
ENSMUSG00000097339	-1.73192	0.080294	2.19856e-06	4.4172e-05	Gm26671		Rps24	Nfkb1
ENSMUSG00000092074	0.626099	5.46192	2.21609e-06	4.44864e-05	Dynlt1a		Gm16200	Tpcn1
ENSMUSG00000061474	0.515489	5.7595	2.21866e-06	4.45005e-05	Mrps36		Gng5-ps	Ap2a1
ENSMUSG00000031627	-0.577629	4.6836	2.23963e-06	4.48833e-05	Irf2		Gm7206	Terf2ip
ENSMUSG00000085791	0.683694	7.31121	2.26899e-06	4.54333e-05	Rpl30-ps9		Gm26903	Csmd2
ENSMUSG00000079470	-0.810674	4.60904	2.29585e-06	4.59325e-05	Utp14b		AC151982.1	Fxyd3
ENSMUSG00000080885	0.723992	8.17028	2.33227e-06	4.66218e-05	Rpl10-ps6		Ifitm10	Kcnn3
ENSMUSG00000015290	0.498461	6.72529	2.34516e-06	4.68401e-05	Ubl4a		1810037I17Rik	Nhsl1
ENSMUSG00000021144	-0.628818	5.17294	2.36138e-06	4.71245e-05	Mta1		Atp5k-ps2	Dcdc2a
ENSMUSG00000028957	-0.658392	4.63043	2.38133e-06	4.74828e-05	Per3		Gm12643	Arhgef26
ENSMUSG00000026185	0.938597	6.89805	2.39101e-06	4.76359e-05	Igfbp5		Pgam1	Top3b
ENSMUSG00000056880	0.60857	8.13117	2.40983e-06	4.79705e-05	Gadl1		Duxbl3	Eml3
ENSMUSG00000026077	-0.736368	4.51408	2.41456e-06	4.80245e-05	Npas2		Gm12191	Edrf1
ENSMUSG00000022744	0.707376	6.38889	2.43689e-06	4.8409e-05	Cldnd1		Gm20302	Meis1
ENSMUSG00000100351	0.618198	5.22704	2.44336e-06	4.8409e-05	Gm7867		Phospho1	Ppid
ENSMUSG00000105913	0.613455	6.15991	2.44611e-06	4.8409e-05	Mir5121		Rpl12	Dlgap1
ENSMUSG00000074516	0.605206	6.22072	2.44577e-06	4.8409e-05	Gm10709		Tmem256	Fbxo42
ENSMUSG00000111446	0.575175	5.09906	2.446e-06	4.8409e-05	Gm6581		Gm25789	Ackr1
ENSMUSG00000027636	0.501465	5.89643	2.44134e-06	4.8409e-05	Sla2		Rps12-ps5	Ccdc9
ENSMUSG00000058443	0.724484	8.34294	2.44972e-06	4.84401e-05	Rpl10-ps3		Gm26377	Sntb1
ENSMUSG00000107071	0.508013	6.05289	2.45484e-06	4.85009e-05	Gm42420		Gm5850	Rapgef3os1
ENSMUSG00000027015	1.26254	3.46027	2.47622e-06	4.88827e-05	Cybrd1		Axdnd1	Plekha5
ENSMUSG00000061669	0.524846	5.75681	2.48489e-06	4.90133e-05	Rpl34-ps2		Gm5851	Klf3
ENSMUSG00000059751	0.666995	7.36247	2.49941e-06	4.92586e-05	Rps3a3		Ndufa2	Nr2e1
ENSMUSG00000028167	-1.2923	2.80863	2.5203e-06	4.96292e-05	Bdh2		Gpt	Slc22a17
ENSMUSG00000094446	0.5816	6.11236	2.52928e-06	4.97648e-05	Gm6344		Maoa	Ank2
ENSMUSG00000034290	-0.544405	5.20844	2.53306e-06	4.97981e-05	Nek9		Gm7600	Gm43791
ENSMUSG00000021318	-0.677523	5.0024	2.54018e-06	4.98968e-05	Gli3		Rpl31-ps11	Wdfy3
ENSMUSG00000068706	0.546419	7.72255	2.54874e-06	5.00235e-05	Gm10250		Cd164	Cntfr
ENSMUSG00000045694	0.83509	3.03609	2.55465e-06	5.00569e-05	Gm4997		Kcnj10	Grhl1
ENSMUSG00000089984	0.582506	4.66709	2.55356e-06	5.00569e-05	Fbxo24		Gpd1	6530402F18Rik
ENSMUSG00000020267	0.603305	7.95276	2.55883e-06	5.00974e-05	Hint1		Naaladl2	Nup155
ENSMUSG00000085452	0.82559	4.01788	2.5746e-06	5.03647e-05	4930554G24Rik		Rpl31-ps10	Sbf1
ENSMUSG00000069125	0.82283	4.52262	2.59316e-06	5.06861e-05	Rps24-ps2		Gm9703	Nfrkb
ENSMUSG00000081703	0.735676	5.67821	2.60768e-06	5.08636e-05	Gm6285		Rps5	Dscaml1
ENSMUSG00000108591	0.575853	5.1538	2.60507e-06	5.08636e-05	Particl		Pno1	Pbk
ENSMUSG00000027333	-0.589141	7.5861	2.60866e-06	5.08636e-05	Smox		Coa5	AI846148
ENSMUSG00000002831	1.30712	1.80806	2.61128e-06	5.08729e-05	Plin4		Rpl31-ps12	Eif2ak1
ENSMUSG00000047407	0.899046	2.54608	2.62104e-06	5.10213e-05	Tgif1		Ciz1	Arrb1
ENSMUSG00000113591	0.734906	3.30147	2.62539e-06	5.1064e-05	4930447K03Rik		Gm11759	Rflnb
ENSMUSG00000030754	-0.528432	4.99317	2.63182e-06	5.11473e-05	Copb1		Nup210l	Gm5844
ENSMUSG00000000171	0.579876	7.80482	2.64005e-06	5.12653e-05	Sdhd		Gm23639	Gm6159
ENSMUSG00000038451	0.804789	3.41218	2.65025e-06	5.14214e-05	Spsb2		Gm43712	Filip1
ENSMUSG00000032456	0.569055	6.49274	2.67939e-06	5.19443e-05	Nmnat3		1700016D06Rik	Gm9347
ENSMUSG00000058672	0.596534	10.3986	2.68168e-06	5.19464e-05	Tubb2a		Mettl9	Plekhg5
ENSMUSG00000040883	0.771313	4.41874	2.71123e-06	5.24332e-05	Tmem205		Dcaf8	Asap2
ENSMUSG00000112605	0.680672	6.93723	2.70977e-06	5.24332e-05	Gm7476		Gm5586	Mfap1b
ENSMUSG00000040113	-1.13731	2.50036	2.73179e-06	5.2788e-05	Mettl11b		Gm10269	Dcp1a
ENSMUSG00000022517	-0.506763	6.63364	2.75696e-06	5.3231e-05	Mgrn1		Itgb1	Gm5837
ENSMUSG00000026042	1.33705	0.641621	2.77643e-06	5.35635e-05	Col5a2		Carf	Nasp
ENSMUSG00000081929	0.73556	3.3535	2.79385e-06	5.38559e-05	Rps11-ps2		Rps3a1	Copa
ENSMUSG00000060402	0.84867	2.35593	2.79952e-06	5.39215e-05	Chst8		Rpl30-ps8	Gm13730
ENSMUSG00000060961	-0.738146	7.46811	2.80716e-06	5.40247e-05	Slc4a4		Gm26853	Aqp9
ENSMUSG00000086600	-0.804354	3.41084	2.81243e-06	5.40823e-05	C030005K06Rik		Gm43655	Ccdc66
ENSMUSG00000025933	0.639917	5.41414	2.82534e-06	5.42867e-05	Tmem14a		Gm9722	Kcne1l
ENSMUSG00000109783	-0.972068	3.0682	2.85856e-06	5.48808e-05	Gm45338		Cnih1	Prag1
ENSMUSG00000103502	-0.73483	5.22376	2.86119e-06	5.48868e-05	9330121J05Rik		Nrg1	Wscd1
ENSMUSG00000098813	0.7343	5.61427	2.86655e-06	5.49452e-05	Gm27326		Gm9712	Aatf
ENSMUSG00000115338	0.61347	7.27791	2.88509e-06	5.52115e-05	Pnp		Gm4613	Uchl1
ENSMUSG00000046807	-0.633503	4.79866	2.88478e-06	5.52115e-05	Lrrc75b		Isca2	Traf3ip1
ENSMUSG00000026029	1.03812	1.83705	2.90265e-06	5.54584e-05	Casp8		Gm2a	Impdh1
ENSMUSG00000041096	-0.587627	4.56899	2.90136e-06	5.54584e-05	Tspyl2		Gm4799	Iffo1
ENSMUSG00000028955	0.577576	6.92691	2.92124e-06	5.57688e-05	Vamp3		Rpl30-ps9	2610203C20Rik
ENSMUSG00000042726	-0.614216	4.67239	2.92817e-06	5.58561e-05	Trafd1		Gm5786	Gm42858
ENSMUSG00000068240	0.566581	8.53044	2.93143e-06	5.58735e-05	Gm11808		Rpl31-ps14	Mrm2
ENSMUSG00000030865	-2.05802	0.522054	2.96728e-06	5.65115e-05	Chp2		Gm8317	Dnal1
ENSMUSG00000060152	0.532634	6.66708	2.97804e-06	5.6671e-05	Pop5		Rgs19	Ezh1
ENSMUSG00000112433	2.19741	-0.881034	2.99277e-06	5.69057e-05	Gm30122		Gm5621	Rin2
ENSMUSG00000097040	0.732826	3.01111	3.02261e-06	5.74271e-05	2610316D01Rik		Rpl30-ps3	Stxbp4
ENSMUSG00000055553	0.551152	8.4402	3.04444e-06	5.77672e-05	Kxd1		Gm8925	Gm12316
ENSMUSG00000050199	-0.827872	4.37051	3.04537e-06	5.77672e-05	Lgr4		Gm24865	Zfp609
ENSMUSG00000019874	1.15861	8.95052	3.08426e-06	5.84582e-05	Fabp7		AC161117.2	Saal1
ENSMUSG00000112474	0.601206	7.24912	3.11894e-06	5.90685e-05	Gm46209		Fuca1	AC139054.1
ENSMUSG00000083911	0.608995	5.84845	3.12198e-06	5.9079e-05	Gm4342		Eef1a1	Rnd1
ENSMUSG00000037813	-0.847638	3.74857	3.12628e-06	5.91133e-05	D630003M21Rik		Rpl31-ps9	Gfra1
ENSMUSG00000081170	0.793827	3.95139	3.15827e-06	5.96708e-05	Gm12922		Gm6170	Tspyl4
ENSMUSG00000087785	-1.48328	0.136108	3.17976e-06	6.0029e-05	Gm23172		Gm7476	Actn4
ENSMUSG00000046516	0.613545	6.15543	3.20113e-06	6.03845e-05	Cox17		Bmp4	Sap30bpos
ENSMUSG00000105233	0.732532	3.51863	3.21466e-06	6.05917e-05	Gm20568		Rpl30-ps10	Hif1an
ENSMUSG00000081895	0.57445	7.27345	3.25405e-06	6.12676e-05	Rpl17-ps10		Snhg6	Vhl
ENSMUSG00000040740	-0.879905	4.72778	3.25568e-06	6.12676e-05	Slc25a34		Mmp11	Mgrn1
ENSMUSG00000030583	-0.591561	4.26997	3.27101e-06	6.15075e-05	Sipa1l3		Gltp	Arid2
ENSMUSG00000090208	-1.13719	1.75343	3.29745e-06	6.19555e-05	Gm15851		Top1mt	Zfp651
ENSMUSG00000029432	0.508722	7.52958	3.31632e-06	6.22432e-05	Nipsnap2		Usp50	Noc3l
ENSMUSG00000062380	-0.575671	6.69684	3.318e-06	6.22432e-05	Tubb3		Nek6	Swap70
ENSMUSG00000092867	1.03512	1.7036	3.33508e-06	6.2416e-05	Mir3058		Nutf2	Mta3
ENSMUSG00000032577	0.736648	4.29043	3.33477e-06	6.2416e-05	Mapkapk3		Gm30524	Tspyl5
ENSMUSG00000027637	0.49916	6.98928	3.33018e-06	6.2416e-05	1110008F13Rik		Rpl31-ps13	Gm8994
ENSMUSG00000095464	0.613904	6.1563	3.35015e-06	6.26486e-05	Gm21987		Gm13456	Ube2o
ENSMUSG00000033355	-0.842299	3.77076	3.35517e-06	6.26931e-05	Rtp4		Nipa1	Usp19
ENSMUSG00000099471	0.717586	7.27604	3.36615e-06	6.28067e-05	Gm8451		Gm6520	Atp13a4
ENSMUSG00000020961	-0.724768	3.89073	3.36653e-06	6.28067e-05	Ston2		Gm4977	Setd1b
ENSMUSG00000082769	0.665763	5.8806	3.43898e-06	6.4108e-05	Gm15793		Gm14403	Gm12263
ENSMUSG00000005354	0.525046	7.36478	3.46263e-06	6.44983e-05	Txn2		Cnih4	Zfp362
ENSMUSG00000052957	-0.749521	4.76106	3.54051e-06	6.58973e-05	Gas1		Rpl27a	Ccdc34os
ENSMUSG00000002496	-0.599217	4.32558	3.54519e-06	6.59327e-05	Tsc2		Rpl31-ps8	Mir3064
ENSMUSG00000028601	0.734356	4.08936	3.5541e-06	6.59951e-05	Echdc2		Spata9	Nat1
ENSMUSG00000002416	0.505983	6.81894	3.55349e-06	6.59951e-05	Ndufb2		Atp5e	Rsph1
ENSMUSG00000083483	0.753868	6.12279	3.55827e-06	6.60211e-05	Gm14044		Lactb2	Cdh4
ENSMUSG00000021643	0.629974	4.74936	3.64107e-06	6.75047e-05	Serf1		Serinc4	Lonrf2
ENSMUSG00000005677	0.610522	5.69483	3.65078e-06	6.76318e-05	Nr1i3		Rpl30-ps1	Hectd4
ENSMUSG00000025967	0.708535	7.37113	3.66282e-06	6.78022e-05	Eef1b2		Gm5424	Gm45213
ENSMUSG00000099686	1.88067	0.081528	3.67553e-06	6.79844e-05	Gm29460		Gm16537	Chd7
ENSMUSG00000105944	0.663045	6.25005	3.68142e-06	6.80404e-05	Gm5075		AC158511.1	Mvp
ENSMUSG00000086029	0.700681	8.27919	3.72149e-06	6.87276e-05	Pax6os1		Prps2	Ece2
ENSMUSG00000042476	0.550457	6.34803	3.73852e-06	6.89545e-05	Abcb4		Rps21	Ddx51
ENSMUSG00000083836	0.531552	4.93681	3.73958e-06	6.89545e-05	Ldha-ps2		Gpx7	Med24
ENSMUSG00000027168	-0.598686	5.52322	3.81812e-06	7.0348e-05	Pax6		Rps3a2	Ctsf
ENSMUSG00000083411	0.680416	7.23212	3.84303e-06	7.07523e-05	Rpl30-ps10		Crybg3	Cir1
ENSMUSG00000006315	0.590842	5.25742	3.867e-06	7.11384e-05	Tmem147		Gm8960	Gtpbp1
ENSMUSG00000097580	0.570068	4.8634	3.89389e-06	7.15777e-05	Gm5432		Rpl9	Gm13524
ENSMUSG00000008682	0.71996	7.7661	3.90476e-06	7.1722e-05	Rpl10		Gm11423	Dsn1
ENSMUSG00000074930	0.776072	4.89397	3.93455e-06	7.22134e-05	Gm13981		Slc25a35	Hsp90aa1
ENSMUSG00000110679	0.710055	8.14013	3.97975e-06	7.29867e-05	Rpl10-ps5		Glipr2	L1cam
ENSMUSG00000081453	0.698655	7.8242	3.99055e-06	7.31283e-05	Gm6767		AC165154.2	Gm12868
ENSMUSG00000097119	-0.585165	4.61799	3.99691e-06	7.31884e-05	B230354K17Rik		Gm13408	4933428P19Rik
ENSMUSG00000083992	0.591413	7.50326	4.00207e-06	7.32264e-05	Gm11478		Gm11633	Mfap1a
ENSMUSG00000042581	0.636121	8.18316	4.0292e-06	7.36661e-05	Thsd7b		Gm26384	Nov
ENSMUSG00000039221	0.565544	5.97454	4.05675e-06	7.41129e-05	Rpl22l1		Gm10039	Gsta4
ENSMUSG00000074129	0.618788	8.85951	4.10779e-06	7.49876e-05	Rpl13a		Myo3a	AC159195.1
ENSMUSG00000024248	0.560672	7.63913	4.11154e-06	7.49985e-05	Cox7a2l		Atp5l-ps2	Vmac
ENSMUSG00000020402	0.52498	9.23281	4.11553e-06	7.50137e-05	Vdac1		Rpl37rt	Brd8
ENSMUSG00000041592	-0.727191	3.39271	4.13121e-06	7.52419e-05	Sdk2		Gm10136	Gtf3c1
ENSMUSG00000114860	-0.576068	8.38623	4.17467e-06	7.59751e-05	AC123857.1		Rpl26	Irf2bpl
ENSMUSG00000115457	0.706868	7.12265	4.18872e-06	7.61417e-05	AC022775.2		Gm9512	Nom1
ENSMUSG00000113275	0.590116	7.93374	4.19023e-06	7.61417e-05	Tubb2a-ps2		Trim14	Zfp790
ENSMUSG00000021720	0.516201	7.26283	4.20972e-06	7.64375e-05	Rnf180		AC142227.2	Arhgef17
ENSMUSG00000113625	0.708333	8.07808	4.22487e-06	7.6654e-05	Gm3379		AC122350.1	Nt5dc3
ENSMUSG00000046330	0.647384	6.95003	4.23761e-06	7.68265e-05	Rpl37a		Rpl13-ps3	Hist1h2ap
ENSMUSG00000053931	0.60253	9.4656	4.24955e-06	7.69843e-05	Cnn3		Rps3a3	Coro2b
ENSMUSG00000073559	0.759381	3.05954	4.26423e-06	7.71795e-05	Gm8618		Gm12337	Zfp318
ENSMUSG00000052146	0.621101	7.30183	4.26682e-06	7.71795e-05	Rps10		Slc38a2	Arap1
ENSMUSG00000007207	-0.547459	6.42058	4.27261e-06	7.72253e-05	Stx1a		Gm5822	Mau2
ENSMUSG00000108366	0.686817	7.67423	4.29522e-06	7.75162e-05	Gm5586		Arl2	Bptf
ENSMUSG00000036949	-0.845596	6.69027	4.29436e-06	7.75162e-05	Slc39a12		Rabggta	Nfyc
ENSMUSG00000045193	-1.087	6.22444	4.37285e-06	7.88573e-05	Cirbp		Atp5l	Secisbp2
ENSMUSG00000057696	0.673178	6.00895	4.38538e-06	7.90232e-05	Rpl30-ps1		Tomm40l	Fndc5
ENSMUSG00000067288	0.624233	6.49455	4.39279e-06	7.90968e-05	Rps28		Gm4374	Cables1
ENSMUSG00000045136	0.61206	10.4081	4.42565e-06	7.96282e-05	Tubb2b		Rpl31	Dhx33
ENSMUSG00000072494	0.6127	3.76653	4.44501e-06	7.99161e-05	Ppp1r3e		Gm15793	Rpap1
ENSMUSG00000054312	0.496333	6.29379	4.45484e-06	8.00323e-05	Mrps21		Gm2000	Dopey2
ENSMUSG00000060981	-0.9757	2.30928	4.46998e-06	8.02435e-05	Hist1h4h		Gm12987	Gm16332
ENSMUSG00000097622	-0.572671	8.40702	4.48001e-06	8.03629e-05	A330033J07Rik		Dio2	Vat1l
ENSMUSG00000115505	0.565777	4.87677	4.4935e-06	8.0544e-05	AC123061.1		Gm7808	Stxbp1
ENSMUSG00000060636	0.591212	7.17078	4.50989e-06	8.07771e-05	Rpl35a		Gm15772	Acap2
ENSMUSG00000019124	-0.550467	6.79857	4.5807e-06	8.19835e-05	Scrn1		Gm5298	Id2
ENSMUSG00000060512	0.652732	4.74926	4.58577e-06	8.20125e-05	0610040J01Rik		Nutf2-ps1	Gm12346
ENSMUSG00000021583	0.697778	3.35527	4.58948e-06	8.2017e-05	Erap1		Spag6l	Teddm2
ENSMUSG00000102817	1.05539	1.94439	4.60798e-06	8.22858e-05	Gm6185		Gm5075	Sall1
ENSMUSG00000065628	0.608526	5.99301	4.62535e-06	8.2534e-05	Snord33		Gas2	Htt
ENSMUSG00000078861	0.710457	6.03056	4.65307e-06	8.29104e-05	Zfp931		Gm6265	Mon2
ENSMUSG00000072255	0.636347	4.93488	4.65342e-06	8.29104e-05	Rpl31-ps17		Oraov1	Arfgap2
ENSMUSG00000082380	0.755592	5.06423	4.67108e-06	8.31627e-05	Gm12218		Nup93	Rab11fip4
ENSMUSG00000028673	0.681339	5.13118	4.69415e-06	8.34966e-05	Fuca1		Cox7c	Pygb
ENSMUSG00000110173	0.653722	4.09105	4.69686e-06	8.34966e-05	Gm6929		Rpl5-ps2	Marcksl1
ENSMUSG00000061863	0.530783	5.46473	4.73377e-06	8.40899e-05	Gm6822		Ralb	Cep68
ENSMUSG00000060284	-1.5718	0.46379	4.83167e-06	8.57649e-05	Sp7		Gmnn	Bcl9
ENSMUSG00000115503	0.659606	5.17003	4.84407e-06	8.59208e-05	AC122937.3		Gm19013	Phf2
ENSMUSG00000025231	-0.635095	3.9183	4.84771e-06	8.59213e-05	Sufu		Gm16755	E530011L22Rik
ENSMUSG00000062083	0.612145	5.35255	4.86372e-06	8.60126e-05	Rpl13a-ps1		Riox2	Itpka
ENSMUSG00000010608	-0.56219	5.6949	4.85972e-06	8.60126e-05	Rbm25		Rpl31-ps16	Brd3
ENSMUSG00000020525	-0.579565	4.28092	4.86296e-06	8.60126e-05	Ppm1d		Rpl30-ps11	Rnf135
ENSMUSG00000034042	0.510229	5.80144	4.89609e-06	8.65207e-05	Gpbp1l1		AC122937.3	Kifc3
ENSMUSG00000024962	0.558833	6.7542	4.90891e-06	8.66827e-05	Vegfb		Gm13998	Spen
ENSMUSG00000002458	0.682776	3.97455	4.9582e-06	8.74881e-05	Rgs19		Uqcr11	Cyth2
ENSMUSG00000018819	0.786072	3.4123	4.96227e-06	8.7495e-05	Lsp1		Gm8959	Nrf1
ENSMUSG00000066807	0.614958	4.52632	5.01279e-06	8.83203e-05	Gm10179		Cfl1	Ttc28
ENSMUSG00000047786	-0.645429	7.80003	5.08019e-06	8.94415e-05	Lix1		Pgam1-ps2	Baalc
ENSMUSG00000089989	0.611158	8.81798	5.12382e-06	9.01428e-05	Gm45713		Gm19014	Sccpdh
ENSMUSG00000028792	0.496155	5.6638	5.14352e-06	9.04225e-05	Ak2		Gm13252	Hnrnph1
ENSMUSG00000023348	-0.801492	3.21257	5.15465e-06	9.05512e-05	Trip6		Il2	Pip4k2a
ENSMUSG00000022724	0.660568	4.06483	5.16477e-06	9.06619e-05	Riox2		Gm12905	Mcmbp
ENSMUSG00000021871	0.607125	7.7013	5.18661e-06	9.09781e-05	pnp		Rpl13	Map2k7
ENSMUSG00000021242	0.606392	6.95851	5.19672e-06	9.10882e-05	Npc2		Rps27a	Pgp
ENSMUSG00000086491	2.72871	-1.39871	5.26741e-06	9.22592e-05	Gm13291		Mir7009	Mtss1
ENSMUSG00000073233	-0.567277	4.3892	5.279e-06	9.23411e-05	Gm9144		Gm10221	Ccdc22
ENSMUSG00000021624	-0.766652	3.30405	5.27985e-06	9.23411e-05	Cd180		Atp5l2-ps	Fam76b
ENSMUSG00000059835	0.667804	7.1897	5.31896e-06	9.29567e-05	Rpl13-ps3		Gm6988	Ankrd16
ENSMUSG00000081049	0.702322	7.62513	5.38257e-06	9.39992e-05	Rps24-ps3		Aprt	Lpin2
ENSMUSG00000091519	6.40943	-0.251536	5.39611e-06	9.41664e-05	Skor2		Gm14298	Cpne6
ENSMUSG00000026811	0.560351	5.42852	5.40778e-06	9.4301e-05	St6galnac6		Gm7091	S100pbp
ENSMUSG00000105408	0.601545	6.2279	5.46108e-06	9.50973e-05	Gm7285		Rpl17-ps4	Ift81
ENSMUSG00000104882	-0.87041	2.3489	5.46145e-06	9.50973e-05	Gm43096		Rpl31-ps1	Gm26563
ENSMUSG00000032356	-0.572902	4.69074	5.55225e-06	9.66075e-05	Rasgrf1		Metrnl	Ccp110
ENSMUSG00000111187	-0.568249	4.54506	5.5625e-06	9.6715e-05	AC132392.1		Wwp2	Gm28038
ENSMUSG00000097597	-1.36393	0.899002	5.59051e-06	9.71311e-05	Gm26674		Gm7117	Srsf1
ENSMUSG00000074800	0.645304	7.5051	5.66175e-06	9.82969e-05	Gm4149		Sdhc	Clasp2
ENSMUSG00000075486	0.621594	6.63114	5.69312e-06	9.87694e-05	Commd6		Gm10012	Vps13d
ENSMUSG00000032359	2.28311	1.39686	5.72352e-06	9.92244e-05	Ctsh		Gm8667	Arxes2
ENSMUSG00000079012	6.46268	-1.77904	5.72904e-06	9.92478e-05	Serpina3m		Cox6c	Kremen1
ENSMUSG00000065219	0.610648	4.0091	5.74639e-06	9.94757e-05	Snord32a		Gpx4-ps2	Hnrnpm
ENSMUSG00000070692	0.884172	4.94685	5.79969e-06	0.000100252	Rps12-ps10		Pgam1-ps1	St5
ENSMUSG00000086167	0.871197	2.69668	5.79606e-06	0.000100252	Gm13827		Nutf2-ps2	Tiam1
ENSMUSG00000040658	0.995983	2.39011	5.85031e-06	0.000100981	Dnph1		Gm6929	Camsap1
ENSMUSG00000105866	0.600335	5.91699	5.84686e-06	0.000100981	Gm6745		AC120406.1	Wwtr1
ENSMUSG00000044320	1.05882	1.12697	5.87351e-06	0.000101307	1700001O22Rik		Tradd	Syn2
ENSMUSG00000097730	0.480682	5.9421	5.89452e-06	0.000101548	Gm26588		Greb1l	Rnf20
ENSMUSG00000086765	-1.51963	0.261825	5.89601e-06	0.000101548	Gm11827		0610040J01Rik	Herpud1
ENSMUSG00000035067	-0.817846	2.36811	5.90434e-06	0.000101618	Xkr6		Tmem255b	Rnf216
ENSMUSG00000094786	0.676523	4.15333	5.95254e-06	0.000102373	Gm14403		Rpl37	Cpne7
ENSMUSG00000045273	0.534633	6.68146	5.96127e-06	0.000102449	Cenph		Fam84b	2810013P06Rik
ENSMUSG00000031776	0.505055	7.78043	5.97163e-06	0.000102553	Arl2bp		Gpx4	Camk1g
ENSMUSG00000052767	0.738412	3.67635	6.00707e-06	0.000103055	Gm12703		Itga8	Map2k7
ENSMUSG00000113149	0.546029	7.43768	6.00951e-06	0.000103055	AC099934.3		Ahr	Ablim1
ENSMUSG00000002014	0.622314	4.8592	6.04425e-06	0.000103576	Ssr4		Rpl31-ps15	Tmcc3
ENSMUSG00000019173	0.547828	8.32923	6.09914e-06	0.000104366	Rab5c		Rasgrp3	Sfxn5
ENSMUSG00000027875	-1.10521	4.45308	6.09483e-06	0.000104366	Hmgcs2		Sesn2	Celf1
ENSMUSG00000050860	0.693067	3.82833	6.11422e-06	0.000104549	Phospho1		Gm15766	Zfp775
ENSMUSG00000059461	0.547443	8.07518	6.15411e-06	0.000105155	Gm7331		Uqcr10	Rgl2
ENSMUSG00000049871	2.49884	0.169304	6.17461e-06	0.000105354	Nlrc3		Ddit3	Ing5
ENSMUSG00000064949	1.13769	0.873151	6.17227e-06	0.000105354	Snora61		Rpl37a	Nop14
ENSMUSG00000064925	0.902843	2.52259	6.18123e-06	0.000105391	Snora62		AC093043.1	Arhgef10l
ENSMUSG00000092358	0.705994	5.42002	6.19902e-06	0.000105619	Gm20430		Gm26510	Fam151a
ENSMUSG00000042473	0.813067	3.52263	6.22002e-06	0.000105825	Tbc1d8b		Mrpl52	Tcf7l2
ENSMUSG00000082691	0.541339	5.5885	6.21784e-06	0.000105825	Dynlt1-ps1		AC102815.2	Gm5576
ENSMUSG00000079685	0.570655	6.94788	6.2551e-06	0.000106346	Ulbp1		Wdr38	Amot
ENSMUSG00000091989	0.489557	6.11369	6.27552e-06	0.000106617	Ndufab1-ps		Gm15843	Med16
ENSMUSG00000028719	0.516331	7.17041	6.32142e-06	0.00010732	Cmpk1		Gm37152	Gcc2
ENSMUSG00000039046	-0.598869	5.2951	6.34156e-06	0.000107585	Usp6nl		Gm12918	Scaf11
ENSMUSG00000115423	0.51373	6.19718	6.39185e-06	0.000108361	AL731706.1		Snora31	Tbc1d17
ENSMUSG00000050625	-1.18164	1.62671	6.42935e-06	0.000108919	Ccdc121		Gm3699	Ncoa2
ENSMUSG00000079511	0.494794	5.40397	6.45733e-06	0.000109315	Gm42688		Gm4149	Hes1
ENSMUSG00000038212	0.576644	5.58262	6.46641e-06	0.000109391	Mfsd14b		Gm15796	Id4
ENSMUSG00000101597	0.682734	5.96224	6.49315e-06	0.000109687	Gm5621		Rps11-ps4	Prr18
ENSMUSG00000004558	-0.715401	10.6195	6.4918e-06	0.000109687	Ndrg2		Mir762	Gm9791
ENSMUSG00000021280	1.04741	1.87463	6.49968e-06	0.000109719	Exoc3l4		Gm8225	Ccdc157
ENSMUSG00000022678	-0.563262	6.83936	6.51554e-06	0.000109909	Nde1		Gm15710	Frmpd3
ENSMUSG00000052763	-0.691154	3.81822	6.52574e-06	0.000110003	Zfp212		Myl6	Ubxn7
ENSMUSG00000000301	1.28439	1.70854	6.57627e-06	0.000110698	Pemt		Gm8520	Ssh2
ENSMUSG00000028134	-0.633261	6.35536	6.57518e-06	0.000110698	Ptbp2		Tmem14c	Spock2
ENSMUSG00000096957	2.62171	-0.896249	6.69682e-06	0.000112647	E230013L22Rik		Ebp	Adcy2
ENSMUSG00000056999	0.514003	8.78899	6.75545e-06	0.000113553	Ide		Rpl13-ps1	Ldhb
ENSMUSG00000047935	-0.65257	6.35831	6.76753e-06	0.000113675	Sox1ot		Fundc2	Pum1
ENSMUSG00000003279	-0.521669	7.56716	6.78994e-06	0.000113971	Dlgap1		Gm22357	Map3k7
ENSMUSG00000031314	-0.613887	4.73215	6.79646e-06	0.000114	Taf1		Gm7299	Dnmt3a
ENSMUSG00000035615	-0.817926	3.98889	6.82412e-06	0.000114383	Frmpd1		Gm14279	Dync1h1
ENSMUSG00000107539	-0.590587	4.65097	6.84022e-06	0.000114572	Gm44790		Gm26387	Dgcr14
ENSMUSG00000100807	1.08404	1.21749	6.86699e-06	0.000114859	Gm29521		Rps11-ps1	4831440D22Rik
ENSMUSG00000026154	0.519213	5.43794	6.86552e-06	0.000114859	Sdhaf4		Gm13215	Sbk1
ENSMUSG00000059033	0.527026	5.79528	6.91866e-06	0.000115642	Rpl18a-ps1		Gm10247	Hist1h2ao
ENSMUSG00000033713	-0.544369	4.99197	6.98272e-06	0.000116627	Foxn3		Gm15286	Plekhm2
ENSMUSG00000034135	-0.566582	6.00443	6.98744e-06	0.000116627	Sik3		AC105950.1	Gm44317
ENSMUSG00000071671	0.715291	5.85989	7.00068e-06	0.000116766	Gm10343		Gm6576	4930594M22Rik
ENSMUSG00000060680	0.558863	6.71828	7.05285e-06	0.000117554	Gm8894		AC131187.1	Fam160b2
ENSMUSG00000083833	0.595509	5.74664	7.11672e-06	0.000118535	Gm13841		Gm20091	Ttc30a1
ENSMUSG00000110589	1.81152	1.36132	7.14406e-06	0.000118868	Gm45754		1810022K09Rik	Plekhh1
ENSMUSG00000041633	-0.690088	4.03401	7.14667e-06	0.000118868	Kctd12b		Tmem14a	Sh3gl2
ENSMUSG00000036905	1.18314	1.01367	7.18461e-06	0.000119415	C1qb		Gm11930	Gm20383
ENSMUSG00000082541	1.06321	1.12755	7.20687e-06	0.00011958	Gm9095		Rps11-ps3	Gm14703
ENSMUSG00000020844	-0.526124	5.93841	7.2096e-06	0.00011958	Nxn		Gm13268	Ttc30b
ENSMUSG00000035575	-0.564914	5.55496	7.20579e-06	0.00011958	Utp6		Gm30934	Auts2
ENSMUSG00000029223	-0.513382	7.52193	7.22449e-06	0.000119743	Uchl1		Gm5535	Hivep1
ENSMUSG00000001260	-0.606001	5.43944	7.23988e-06	0.000119831	Gabrg1		Etfrf1	Fpr3
ENSMUSG00000075028	-0.915393	2.27972	7.23916e-06	0.000119831	Prdm11		Gm13488	Axin2
ENSMUSG00000062169	0.67605	5.10641	7.25061e-06	0.000119925	Cnih4		Gm26457	Acot7
ENSMUSG00000000934	0.679768	3.49952	7.29652e-06	0.000120601	Top1mt		Gm26457	Dync1li2
ENSMUSG00000020052	-0.619733	3.82397	7.3127e-06	0.000120784	Ascl1		Aspg	Hacl1
ENSMUSG00000026546	-1.04147	1.83401	7.33692e-06	0.000121093	Cfap45		Gm45454	Xpa
ENSMUSG00000069302	-1.15821	0.79476	7.34161e-06	0.000121093	Hist1h2ah		Rpl32-ps	Hacl1
ENSMUSG00000038517	-0.694507	4.02952	7.39033e-06	0.000121812	Tbkbp1		Rpl31-ps17	Akap6
ENSMUSG00000038507	-0.685772	3.71784	7.40264e-06	0.000121931	Parp12		Mir670hg	Fxyd6
ENSMUSG00000111897	0.623725	5.25719	7.47464e-06	0.000122946	Gm19810		Gm2367	Cpne2
ENSMUSG00000037266	-0.775097	5.44454	7.47137e-06	0.000122946	Rsrp1		Thsd7b	Sgsm1
ENSMUSG00000021704	-0.702995	4.90577	7.52366e-06	0.000123667	Mtx3		Rpl29	Tspyl1
ENSMUSG00000068324	0.540428	5.92321	7.53101e-06	0.000123702	Gm10029		Mettl27	Fer
ENSMUSG00000068262	0.616421	8.43223	7.54737e-06	0.000123885	Gm5879		Inpp5a	Syn1
ENSMUSG00000025555	-0.627137	7.09663	7.56772e-06	0.000124134	Farp1		Prdx6	Gpkow
ENSMUSG00000034586	-0.604923	3.79161	7.57383e-06	0.000124148	Hid1		Gm7434	Kctd5
ENSMUSG00000020460	0.657446	7.33236	7.62249e-06	0.00012486	Rps27a		Ddr1	Ubn2
ENSMUSG00000012848	0.688656	8.03339	7.62988e-06	0.000124895	Rps5		Gm17259	Coro1c
ENSMUSG00000061833	0.720518	4.56082	7.70764e-06	0.000126081	Gm6311		Med21	Ncoa3
ENSMUSG00000079162	1.03158	1.75791	7.76188e-06	0.000126718	Trim43b		Idnk	Ctnna2
ENSMUSG00000106082	0.559713	5.07873	7.76261e-06	0.000126718	4930404A12Rik		Adgb	Gm42641
ENSMUSG00000026737	-0.489401	5.86485	7.75802e-06	0.000126718	Pip4k2a		Gstm7	Tnik
ENSMUSG00000034940	-0.570305	4.43692	7.8562e-06	0.000128158	Synrg		Hmox1	Nfic
ENSMUSG00000097658	0.66069	5.81639	8.01604e-06	0.000130676	Gm16755		AC168881.1	Snrnp48
ENSMUSG00000092687	1.29192	0.60826	8.02698e-06	0.000130764	Gm25744		Gm14231	Wwc2
ENSMUSG00000062582	0.685354	7.13456	8.13491e-06	0.000132432	Rpl30-ps8		Gm12447	Poc5
ENSMUSG00000025290	0.697761	8.04076	8.17523e-06	0.000132997	Rps24		Snord68	Nr2f2
ENSMUSG00000025716	0.670206	5.26802	8.22915e-06	0.000133783	Myo3a		Asah1	Zkscan14
ENSMUSG00000114196	0.922748	2.39317	8.23664e-06	0.000133813	AC154597.1		Gm19503	Gm17058
ENSMUSG00000090862	0.584022	6.09178	8.2472e-06	0.000133893	Rps13		Gm14251	Brd1
ENSMUSG00000094497	0.590366	5.73839	8.27822e-06	0.000134305	Gm8210		Tma7	6530409C15Rik
ENSMUSG00000056215	-0.921148	3.29335	8.30548e-06	0.000134655	Lrguk		AC135377.1	Ubiad1
ENSMUSG00000031523	-0.606147	4.71131	8.36432e-06	0.000135517	Dlc1		Mrpl30	Ezh2
ENSMUSG00000082035	0.573722	7.62765	8.50275e-06	0.000137666	Rpl17-ps8		Rpl22	Tspyl3
ENSMUSG00000084111	0.644133	8.67128	8.55563e-06	0.000138428	Gm15710		Mir682	Folh1
ENSMUSG00000057036	0.702309	8.2802	8.69787e-06	0.000140442	Gm7536		Gm16356	Kndc1
ENSMUSG00000005413	0.633139	4.29984	8.68878e-06	0.000140442	Hmox1		Mir703	Gm5514
ENSMUSG00000059058	0.563367	5.0232	8.69605e-06	0.000140442	Tma7-ps		Rpl14	Msantd1
ENSMUSG00000082741	0.688771	6.44899	8.72831e-06	0.000140647	Gm9703		AC170999.2	Cry2
ENSMUSG00000082536	0.677902	9.93501	8.72665e-06	0.000140647	Gm13456		Gm7290	Chd5
ENSMUSG00000084131	0.61529	8.33418	8.71686e-06	0.000140647	Rpl3-ps2		Serf1	Pou2f1
ENSMUSG00000074034	0.709704	4.74121	8.80692e-06	0.000141818	Gm5921		Gm9780	Rfwd3
ENSMUSG00000005667	1.00126	3.80454	8.87616e-06	0.000142836	Mthfd2		Gm6612	Sez6
ENSMUSG00000102758	0.688829	8.30506	8.89348e-06	0.000143018	Naaladl2		Rpl13-ps6	Cdc42ep4
ENSMUSG00000074758	0.637299	5.23392	8.9225e-06	0.000143387	Gm5535		Nsun4	Arnt
ENSMUSG00000024313	0.791012	3.40306	8.96537e-06	0.000143979	Mep1b		Gm22759	Pacs1
ENSMUSG00000004035	0.63314	3.68776	8.97282e-06	0.000144001	Gstm7		Gm5239	Kif1a
ENSMUSG00000099764	0.593509	7.43932	9.08132e-06	0.000145644	Rps10-ps2		Banf1	Fnbp1l
ENSMUSG00000030549	-1.33699	1.31444	9.10885e-06	0.000145987	Rhcg		Gm5963	Ptpdc1
ENSMUSG00000082481	0.790237	5.04227	9.13185e-06	0.000146257	Rps12-ps19		Letmd1	D930015M05Rik
ENSMUSG00000002379	0.48261	6.6591	9.20733e-06	0.000147367	Ndufa11		Pdss2	Ap2a2
ENSMUSG00000053141	-0.585558	5.25678	9.22107e-06	0.000147487	Ptprt		Mir5117	Rasl11b
ENSMUSG00000028398	0.484598	5.55446	9.24542e-06	0.000147777	Dmac1		Cd163	Iws1
ENSMUSG00000022125	0.759351	3.95854	9.25594e-06	0.000147846	Cln5		Dynlt1f	AC154671.1
ENSMUSG00000112015	7.18414	-1.2043	9.2766e-06	0.000147977	AC132465.1		Gm7143	Mical2
ENSMUSG00000064984	0.79676	4.48455	9.27384e-06	0.000147977	Snord73a		Dynlt1a	Fryl
ENSMUSG00000072568	0.651131	4.74915	9.2873e-06	0.000148049	Fam84b		Rpl36a-ps3	Casp2
ENSMUSG00000025903	0.537609	6.60174	9.29424e-06	0.00014806	Lypla1		Gm42845	Zc3h13
ENSMUSG00000115422	1.2838	1.21123	9.33693e-06	0.000148243	AC122356.1		Rps28	Gm6161
ENSMUSG00000100510	0.732751	3.69707	9.31887e-06	0.000148243	AV026068		Gm13623	4930470G03Rik
ENSMUSG00000000579	0.576464	5.80435	9.3363e-06	0.000148243	Dynlt1c		Gm19810	Cd24a
ENSMUSG00000048450	-0.745636	3.8104	9.3196e-06	0.000148243	Msx1		Gm44768	3110002H16Rik
ENSMUSG00000078486	-1.38635	0.353981	9.32841e-06	0.000148243	Perm1		Gm16288	Ddx46
ENSMUSG00000085342	0.548749	7.4216	9.37561e-06	0.000148758	Gm12254		Mpzl1	Stk11ip
ENSMUSG00000062373	0.471841	7.24648	9.39833e-06	0.000149019	Tmem65		Gm14453	Bcl9l
ENSMUSG00000021458	0.524962	5.91048	9.48907e-06	0.000150358	2010111I01Rik		Amigo2	Gba2
ENSMUSG00000085099	0.623505	4.91875	9.51148e-06	0.000150612	Gm16288		Ssr4	Sgsm2
ENSMUSG00000034858	-0.831806	4.83383	9.52636e-06	0.000150747	Fam214a		Ndufa5	Enpp2
ENSMUSG00000090257	1.58066	0.348601	9.66448e-06	0.000152831	Gm4524		Gm10237	Bnip2
ENSMUSG00000020863	-0.532443	6.10925	9.682e-06	0.000153006	Luc7l3		Prdx3	Kdm2b
ENSMUSG00000019362	0.489412	7.02395	9.69173e-06	0.000153058	D8Ertd738e		Commd6	Smyd1
ENSMUSG00000082100	-0.580708	9.76833	9.71976e-06	0.000153399	Glns-ps1		Serpinh1	Prkar1b
ENSMUSG00000083240	0.500991	6.49115	9.73093e-06	0.000153474	Gm13453		Rpl35a-ps6	Pink1
ENSMUSG00000063229	0.548038	8.5965	9.75312e-06	0.000153722	Ldha		Pls1	Sec14l1
ENSMUSG00000109059	0.613048	5.75909	9.81905e-06	0.000154588	Gm9354		Rps10	Srcin1
ENSMUSG00000087644	-0.474356	6.51625	9.82113e-06	0.000154588	Gm14703		Rpsa-ps3	Gm14798
ENSMUSG00000110327	0.733365	3.69555	9.85539e-06	0.000154794	Gm17994		Bola2	Agl
ENSMUSG00000081855	0.578706	7.70285	9.86023e-06	0.000154794	Rpl17-ps5		Gm15526	Gm43863
ENSMUSG00000025868	0.54298	6.96062	9.85612e-06	0.000154794	Higd2a		Ss18l2	Trerf1
ENSMUSG00000048967	0.540193	7.55626	9.84372e-06	0.000154794	Yjefn3		Polr3g	Blcap
ENSMUSG00000049571	0.483137	6.5792	9.87478e-06	0.00015492	Cfap46		Gm10243	5730409E04Rik
ENSMUSG00000078570	0.500557	6.31891	1.0121e-05	0.000158678	1110065P20Rik		Gm6180	Cnot11
ENSMUSG00000104623	0.598064	4.90959	1.0143e-05	0.000158919	Gm6394		Rpl35a-ps2	Fbrs
ENSMUSG00000079962	0.694177	3.95871	1.01649e-05	0.000159024	Gm12643		Rpl13a	Ehmt2
ENSMUSG00000018974	0.512193	5.91255	1.01646e-05	0.000159024	Sart3		4932411K12Rik	Fstl1
ENSMUSG00000009394	-0.48453	8.34532	1.01698e-05	0.000159024	Syn2		Gm7867	Gm38804
ENSMUSG00000083887	0.639704	3.89832	1.02031e-05	0.000159439	Gm11930		Apool	Adgrb1
ENSMUSG00000056698	-0.538605	5.69621	1.02181e-05	0.00015957	Elmod3		AC140208.1	Ints1
ENSMUSG00000032330	0.502973	7.73458	1.02396e-05	0.0001598	Cox7a2		Rpl14-ps1	Os9
ENSMUSG00000027900	0.596062	4.58491	1.02713e-05	0.000160189	Dram2		Gas6	Zfp961
ENSMUSG00000041540	-0.648505	5.09519	1.0297e-05	0.000160485	Sox5		Rpl35a-ps4	Gm35040
ENSMUSG00000060438	0.589157	6.75963	1.03724e-05	0.000161554	Rps10-ps1		Abhd4	Sec16a
ENSMUSG00000001665	-0.890798	2.93325	1.04248e-05	0.000162264	Gstt3		Gm5879	Upf3a
ENSMUSG00000083454	0.498031	6.16602	1.04933e-05	0.000163223	Gm13226		Rpl35a-ps3	Doc2b
ENSMUSG00000020614	-0.664386	4.99759	1.05081e-05	0.000163346	Fam20a		Ppp1r14b	Kdm4b
ENSMUSG00000108700	0.794439	3.15934	1.05269e-05	0.000163532	Gm7482		Snord34	Gm11457
ENSMUSG00000038388	0.490858	6.46455	1.05468e-05	0.000163627	Mpp6		Snord80	Golga5
ENSMUSG00000034247	-0.700776	3.26932	1.05433e-05	0.000163627	Plekhm1		Snord80	Zfp11
ENSMUSG00000000740	0.657778	8.11098	1.05648e-05	0.000163799	Rpl13		Gm12338	Luzp1
ENSMUSG00000080932	0.526576	6.16894	1.05762e-05	0.00016387	Gm10224		Rpl3-ps2	Glcci1
ENSMUSG00000044197	-0.807406	4.28147	1.0603e-05	0.000164177	Gpr146		Gm9905	Klhl42
ENSMUSG00000100078	0.680833	8.81674	1.06847e-05	0.000165334	Gm6170		Gm6451	Nt5dc1
ENSMUSG00000084835	0.537014	6.51269	1.06971e-05	0.000165419	Gm12352		Gm10179	Cxxc1
ENSMUSG00000113389	0.669378	7.09467	1.07512e-05	0.000166148	Gm9512		Bola3	Rccd1
ENSMUSG00000021361	0.643833	5.89433	1.0766e-05	0.000166268	Tmem14c		AC121965.1	Camkk1
ENSMUSG00000035900	-0.652356	4.42978	1.07764e-05	0.000166321	Gramd4		Gm21987	Rassf2
ENSMUSG00000028214	0.901247	4.32896	1.08194e-05	0.000166876	Gem		Cox17	Gm9855
ENSMUSG00000112099	0.671407	6.75617	1.09198e-05	0.000168205	Gm8960		Pnp	Camkv
ENSMUSG00000084215	0.548719	4.47883	1.0919e-05	0.000168205	Gm11814		Mir5121	Plin3
ENSMUSG00000033053	0.589296	7.62663	1.09982e-05	0.000169305	1700028P14Rik		Gm9354	Spry2
ENSMUSG00000038332	-0.549485	6.42598	1.10193e-05	0.000169519	Sesn1		Ppp1r3e	Nefh
ENSMUSG00000036913	-1.1048	1.67655	1.10344e-05	0.000169641	Trim67		Nol3	Tab1
ENSMUSG00000032939	0.662319	8.22999	1.10948e-05	0.000170453	Nup93		Rpl13a-ps1	Hspb8
ENSMUSG00000066362	0.576333	7.10641	1.11087e-05	0.000170453	Rps13-ps1		Tubb2b	Bcat1
ENSMUSG00000036885	-0.523216	7.15056	1.11047e-05	0.000170453	Arhgef26		Gm11788	Zfx
ENSMUSG00000023055	-0.67654	4.98696	1.11601e-05	0.00017113	Calcoco1		Gm13815	Ezr
ENSMUSG00000081230	1.04363	1.1406	1.12099e-05	0.000171673	Gm9097		Gm10913	Gm11906
ENSMUSG00000086006	0.965104	1.77981	1.12078e-05	0.000171673	Gm13293		Rpl36al	Ptov1
ENSMUSG00000046169	0.598779	5.75873	1.12225e-05	0.000171756	Adamts6		Gm45713	Nlgn3
ENSMUSG00000096474	0.60331	5.71583	1.12354e-05	0.000171842	Gm5561		Kazald1	Arid1a
ENSMUSG00000003429	0.587782	7.7876	1.12506e-05	0.000171963	Rps11		Snord32a	Trp53rkb
ENSMUSG00000086107	0.79531	2.51536	1.12709e-05	0.000172068	Gm16312		Nr1i3	Ntng2
ENSMUSG00000115039	0.668282	4.0159	1.12718e-05	0.000172068	AC122350.1		Mphosph8	Gm5527
ENSMUSG00000093674	0.708036	9.27359	1.13002e-05	0.000172389	Rpl41		Gm12091	Rab4a
ENSMUSG00000098274	0.569458	6.86134	1.13357e-05	0.000172821	Rpl24		Wdr62	Vezf1
ENSMUSG00000095224	-1.56929	0.488022	1.13614e-05	0.000173102	F930015N05Rik		Gstm6	Ncbp1
ENSMUSG00000083022	0.577952	5.84064	1.14107e-05	0.00017374	Rps15a-ps6		Gm4342	Nup54
ENSMUSG00000052192	0.628391	6.37362	1.14368e-05	0.000174027	Gm5963		1110046J04Rik	Ik
ENSMUSG00000011884	0.679882	5.94103	1.15031e-05	0.000174924	Gltp		Gadl1	Surf6
ENSMUSG00000083626	0.481009	6.46617	1.15571e-05	0.000175632	Gm4459		Snord33	Pskh1
ENSMUSG00000044408	0.538267	6.45246	1.15866e-05	0.000175968	Sptssa		Gm4963	Tti1
ENSMUSG00000025408	0.647658	4.59675	1.17617e-05	0.0001784	Ddit3		Efhd1	Anapc2
ENSMUSG00000114551	0.569495	6.92378	1.17591e-05	0.0001784	CT025555.1		Alkbh2	2610035D17Rik
ENSMUSG00000066315	0.645925	8.83572	1.17976e-05	0.00017883	Gm12918		Leprot	Eapp
ENSMUSG00000021631	0.516033	4.92353	1.18144e-05	0.00017897	Mrps36-ps1		1810058I24Rik	Hnrnpr
ENSMUSG00000037438	0.607071	3.99807	1.18221e-05	0.000178973	Uqcrh-ps1		Snord47	Birc6
ENSMUSG00000059741	1.2335	0.573068	1.18348e-05	0.000179051	Myl3		Gm16276	Zfp407
ENSMUSG00000017314	-0.556482	5.99743	1.18558e-05	0.000179255	Mpp2		Gm14428	Phlpp2
ENSMUSG00000036529	-0.518214	5.22092	1.19082e-05	0.000179933	Sbf1		pnp	Tbcc
ENSMUSG00000113237	0.849361	3.15769	1.19632e-05	0.000180648	Gm6109		Uqcrh-ps1	Rnf25
ENSMUSG00000074280	0.769735	7.78334	1.21136e-05	0.000182712	Gm6166		Rab44	Tmcc3os
ENSMUSG00000037993	-0.60116	3.97666	1.21152e-05	0.000182712	Dhx38		Gm11799	Pxmp2
ENSMUSG00000062611	0.671738	8.42544	1.23663e-05	0.000186381	Rps3a2		Npc2	Usp47
ENSMUSG00000025041	-0.531828	5.82646	1.24736e-05	0.000187879	Nt5c2		Gstm4	Spg20
ENSMUSG00000072789	0.709524	4.71476	1.24925e-05	0.000187881	Gm10420		Tbca	Larp6
ENSMUSG00000028893	0.648839	4.00547	1.24934e-05	0.000187881	Sesn2		Bbc3	Fubp3
ENSMUSG00000029427	-0.641774	4.1307	1.24975e-05	0.000187881	Zcchc8		Gm9386	Tubb4a
ENSMUSG00000080054	0.703611	4.61592	1.25238e-05	0.000188157	Rpl12-ps1		Gm10709	Gm15952
ENSMUSG00000081457	0.636894	3.52456	1.2539e-05	0.000188267	Gm13488		Atp5l-ps1	Uchl1os
ENSMUSG00000071451	0.589069	4.14145	1.25622e-05	0.000188496	Psmg4		Dynlt1b	Irf3
ENSMUSG00000018774	1.66125	2.00581	1.25729e-05	0.000188538	Cd68		Uqcrq	Gm27646
ENSMUSG00000022122	0.840937	7.73187	1.26251e-05	0.000189082	Ednrb		Serf2	D830050J10Rik
ENSMUSG00000021102	0.497993	6.49513	1.26212e-05	0.000189082	Glrx5		Gm12816	Mlycd
ENSMUSG00000037742	0.681314	11.2409	1.26789e-05	0.000189768	Eef1a1		Gm8599	Tsc1
ENSMUSG00000091803	0.502183	5.83534	1.27237e-05	0.000190319	Cox16		Gm14393	Kcna2
ENSMUSG00000044330	0.496122	6.17954	1.2757e-05	0.000190698	Gm9790		Xrcc6	Pou3f2
ENSMUSG00000073787	0.935168	2.56602	1.27966e-05	0.000191169	Gm10575		Gm5561	Gm5597
ENSMUSG00000045382	1.04875	1.42699	1.28078e-05	0.000191217	Cxcr4		Hint1	Plekhb1
ENSMUSG00000021337	-3.11795	-0.728476	1.29306e-05	0.000192927	Scgn		CT025611.1	Fn3k
ENSMUSG00000008683	0.560601	6.70056	1.29546e-05	0.000193165	Rps15a		Trpm4	Elmo2
ENSMUSG00000027160	-0.556288	4.65612	1.30255e-05	0.000194101	Ccdc34		Rpl3-ps1	Tmem59l
ENSMUSG00000027488	-0.669194	6.66307	1.30526e-05	0.000194382	Snta1		Gm39043	Tnks
ENSMUSG00000068893	0.594965	6.73183	1.30706e-05	0.000194529	Sprr2a2		Cnn3	Astn1
ENSMUSG00000030647	0.525993	7.94927	1.31626e-05	0.000195776	Ndufc2		Snord72	Spock1
ENSMUSG00000037458	0.535666	9.24703	1.31878e-05	0.000196027	Azin1		Uba52	Rwdd2a
ENSMUSG00000049246	0.719383	3.39249	1.3212e-05	0.000196264	Hspe1-ps2		Gm7285	Gm16105
ENSMUSG00000067873	-0.564733	5.25703	1.32307e-05	0.000196419	Htatsf1		Gm4045	Prpf8
ENSMUSG00000036022	0.792399	3.33202	1.3249e-05	0.000196569	Fam122b		Gm46209	Gm15642
ENSMUSG00000032380	1.03345	2.1618	1.33286e-05	0.000197625	Dapk2		Gm9385	Pqbp1
ENSMUSG00000028647	0.738368	3.434	1.33837e-05	0.000198286	Mycbp		Hsd17b12	Slc4a3
ENSMUSG00000060143	0.705854	8.34613	1.34059e-05	0.000198286	Gm10076		Gm6745	Diaph1
ENSMUSG00000060036	0.590632	8.49516	1.34065e-05	0.000198286	Rpl3		Ugt1a10	Cul9
ENSMUSG00000067455	-0.973558	2.10075	1.33941e-05	0.000198286	Hist1h4j		Ugt1a9	Cul4a
ENSMUSG00000047260	0.504178	6.6549	1.35306e-05	0.000199998	Emc6		Ugt1a8	Rpgrip1
ENSMUSG00000039686	-0.559045	5.83653	1.36349e-05	0.000201414	Zer1		Ugt1a7c	Intu
ENSMUSG00000031226	0.515418	4.98938	1.36516e-05	0.000201534	Pbdc1		Gm14425	Sobp
ENSMUSG00000039218	-0.542181	5.75988	1.36645e-05	0.0002016	Srrm2		Ier5l	Tdg-ps
ENSMUSG00000034187	-0.616233	7.75035	1.37029e-05	0.000202041	Nsf		Adamts6	Exosc10
ENSMUSG00000107388	1.61212	0.549694	1.3727e-05	0.000202271	Gm42788		Atp5k	Camta2
ENSMUSG00000104117	-0.666509	3.64937	1.37585e-05	0.00020261	Gm20743		D2hgdh	Rrm2
ENSMUSG00000105796	0.624485	5.07769	1.38483e-05	0.000203806	Gm42845		Gm6394	Ap3b1
ENSMUSG00000028243	-0.644519	4.85384	1.39419e-05	0.000205057	Ubxn2b		Gm12217	Tbc1d9b
ENSMUSG00000061983	0.835389	6.13702	1.40337e-05	0.000206279	Rps12		Efhd1os	Maged1
ENSMUSG00000024205	0.571551	6.34504	1.41405e-05	0.00020772	Rpl36-ps2		Rbm38	Lrch3
ENSMUSG00000020823	-0.462676	6.39739	1.4178e-05	0.000208143	Sec14l1		Gm15795	Wdr47
ENSMUSG00000001313	0.521803	7.12927	1.42976e-05	0.000209768	Rnd2		Gm14173	Shisa9
ENSMUSG00000063063	-0.471654	6.27266	1.43178e-05	0.000209806	Ctnna2		Serp1	Ifi27
ENSMUSG00000050567	-0.735064	2.76335	1.43105e-05	0.000209806	Maml1		Tubb2a	Secisbp2l
ENSMUSG00000034394	0.965434	1.61392	1.43351e-05	0.00020993	Lif		Gm5805	Trappc8
ENSMUSG00000063564	-0.989168	1.98405	1.43754e-05	0.000210391	Col23a1		Gm8430	Polr3e
ENSMUSG00000113465	0.584782	5.39563	1.44326e-05	0.000210967	Gm40271		Shmt2	Xrcc1
ENSMUSG00000066629	0.584782	5.39563	1.44326e-05	0.000210967	Rpl36-ps3		Pkhd1	Gpatch8
ENSMUSG00000005917	-0.611924	4.21093	1.45154e-05	0.000212048	Otx1		Dram2	Nup133
ENSMUSG00000024914	0.549194	7.49862	1.46173e-05	0.000213405	Drap1		Gm13841	Foxj3
ENSMUSG00000065734	1.11752	2.16775	1.46433e-05	0.000213654	Snord49a		Gm23344	Pank1
ENSMUSG00000110825	0.658807	3.55577	1.46627e-05	0.000213805	Gm8959		Gm15596	Pcm1
ENSMUSG00000111542	0.503156	7.88256	1.46801e-05	0.000213929	Gm30619		Ugt1a6b	Ankrd34a
ENSMUSG00000044017	0.547081	7.83945	1.46967e-05	0.000214039	Adgrd1		Sprr2a2	Vps33a
ENSMUSG00000092586	3.87768	-1.71164	1.47121e-05	0.000214132	Ly6g6c		Hscb	Ipo8
ENSMUSG00000069189	0.745234	6.01538	1.47675e-05	0.000214806	Zdhhc11		Gm6218	Gstm5
ENSMUSG00000063873	-0.5304	4.4484	1.47771e-05	0.000214815	Slc24a3		Snord35a	2610027K06Rik
ENSMUSG00000037447	-0.539708	4.39456	1.48527e-05	0.000215781	Arid5a		Gm4853	Nrip1
ENSMUSG00000034931	-0.58484	4.38173	1.48823e-05	0.00021608	Dhx8		Gm13365	Cnst
ENSMUSG00000071180	0.464968	7.02185	1.49341e-05	0.0002167	Smim15		Tmbim4	Erc1
ENSMUSG00000004371	2.48436	-1.24971	1.50206e-05	0.000217689	Il11		Rps10-ps2	Kif3b
ENSMUSG00000038250	-0.55167	4.99296	1.50204e-05	0.000217689	Usp38		Rpl17	Rap1gap
ENSMUSG00000018171	0.522838	7.80389	1.51324e-05	0.000219175	Vmp1		Celrr	Far1
ENSMUSG00000036199	0.531504	7.5144	1.52116e-05	0.000220188	Ndufa13		Nkd1	Ruvbl1
ENSMUSG00000026011	0.521577	6.10542	1.52643e-05	0.000220741	Ctla4		Gm6142	Dnajb5
ENSMUSG00000021385	-0.61089	3.79123	1.52684e-05	0.000220741	Ippk		Heatr5a	K230015D01Rik
ENSMUSG00000030510	1.62014	0.0879945	1.52846e-05	0.000220842	Cers3		Desi1	Mn1
ENSMUSG00000052131	1.29061	0.312682	1.53511e-05	0.000221642	Akr1b7		Rps27a-ps2	Maml2
ENSMUSG00000067344	0.548441	7.33928	1.53586e-05	0.000221642	Rps25-ps1		Smad3	Ice1
ENSMUSG00000075268	0.499575	7.01401	1.54595e-05	0.000222961	Gm10819		Pnpla3	Bod1l
ENSMUSG00000015839	0.552121	6.53758	1.55093e-05	0.000223544	Nfe2l2		Gm45265	Zgpat
ENSMUSG00000076138	0.691214	8.46374	1.55762e-05	0.000224373	Gm26377		Gm45264	Adk
ENSMUSG00000077202	4.39027	-0.926637	1.56458e-05	0.00022498	Gm25612		Slc31a1	Megf8
ENSMUSG00000080996	0.764174	3.1853	1.56562e-05	0.00022498	Gm4986		Gm14036	Hmgb1-ps4
ENSMUSG00000110279	0.583644	7.91671	1.56371e-05	0.00022498	Gm45552		Gm11966	A630072M18Rik
ENSMUSG00000004360	-0.87438	5.88357	1.56495e-05	0.00022498	9330159F19Rik		AC102815.1	Gm42477
ENSMUSG00000081382	0.520421	6.10312	1.57031e-05	0.000225518	Rpl18-ps1		Gm34237	Myo1e
ENSMUSG00000034424	0.463237	7.31656	1.57525e-05	0.00022609	Gcsh		Car8	Hmgb1-ps3
ENSMUSG00000027339	-0.458397	6.24534	1.57742e-05	0.000226264	Rassf2		Wdpcp	Tbcel
ENSMUSG00000080836	0.550215	5.10471	1.59238e-05	0.000228273	Gm6444		Dydc2	Gm44002
ENSMUSG00000046574	-0.639133	4.16897	1.59368e-05	0.000228322	Prr12		Gm11478	Tdp1
ENSMUSG00000103659	-0.680644	3.66948	1.59989e-05	0.000229073	Gm32569		Gm22758	Arhgef40
ENSMUSG00000105327	0.939749	3.12897	1.60112e-05	0.000229111	Gm9409		Rpl35a	Zhx1
ENSMUSG00000021823	-0.558761	5.34007	1.60646e-05	0.000229738	Vcl		Gm8062	Lhfpl4
ENSMUSG00000022112	-0.812224	5.75781	1.62994e-05	0.000232956	Gpc5		Tmem147	Zcchc3
ENSMUSG00000082626	0.553053	6.16843	1.63326e-05	0.00023329	Rps13-ps5		AA986860	Soga3
ENSMUSG00000085133	-0.788122	5.21302	1.64187e-05	0.000234379	B930095G15Rik		Rpl3	Ckap5
ENSMUSG00000020307	0.543493	5.62809	1.64703e-05	0.000234974	Cdc34		Gm15500	Supt5
ENSMUSG00000080873	0.682352	6.5083	1.65072e-05	0.000235224	Rpl30-ps3		Rab3d	Fbf1
ENSMUSG00000089838	0.554537	3.96215	1.65076e-05	0.000235224	Gm2962		Gm8210	Mkln1
ENSMUSG00000022296	-0.48971	9.08628	1.65364e-05	0.000235493	Baalc		Tubb2a-ps2	Pclo
ENSMUSG00000097871	-0.91066	1.83785	1.65687e-05	0.000235812	B230104I21Rik		Gm17936	Gm13872
ENSMUSG00000027255	-0.491314	5.62321	1.65963e-05	0.000235932	Arfgap2		9330159M07Rik	Zfp738
ENSMUSG00000043969	-0.654179	5.09425	1.65971e-05	0.000235932	Emx2		1700028P14Rik	Gm15806
ENSMUSG00000037341	0.730651	5.50339	1.66606e-05	0.000236694	Slc9a7		Rps10-ps1	Rhob
ENSMUSG00000087142	2.40657	-1.29905	1.66711e-05	0.000236702	Gm12454		Psmg4	Trim39
ENSMUSG00000024219	-0.704315	5.37481	1.67669e-05	0.000237919	Anks1		Stard3nl	Syp
ENSMUSG00000084349	0.60303	9.30948	1.6801e-05	0.000238262	Rpl3-ps1		Rps15a-ps5	Specc1l
ENSMUSG00000039903	1.09694	0.955707	1.70195e-05	0.000241216	Eva1c		Gm7783	Cdc40
ENSMUSG00000102725	-0.644935	4.11469	1.70297e-05	0.000241216	Gm37939		Plac9b	Emc1
ENSMUSG00000025809	0.686205	5.68255	1.71318e-05	0.000242374	Itgb1		Nr2c2ap	Chd8
ENSMUSG00000082280	-0.73341	4.07346	1.71318e-05	0.000242374	Gm5847		Gm22571	Synj1
ENSMUSG00000095478	0.504204	6.37786	1.71695e-05	0.000242763	Gm9824		Gcat	Ap1b1
ENSMUSG00000105879	0.53625	7.60445	1.71825e-05	0.000242802	Gm6204		Rps11	Pik3r2
ENSMUSG00000069117	0.538997	6.47442	1.72256e-05	0.000243266	Gm10260		Atp5g1	Vps51
ENSMUSG00000084817	0.535672	7.43589	1.72501e-05	0.000243469	Gm5526		Gm7857	Snrnp70
ENSMUSG00000028081	0.685356	8.35663	1.75022e-05	0.000246734	Rps3a1		Wdr66	1700060O08Rik
ENSMUSG00000062742	0.628911	3.93815	1.74991e-05	0.000246734	Gm5239		Gm15727	Ints3
ENSMUSG00000006464	-0.614961	3.90116	1.76051e-05	0.000248037	Bbs1		Hspe1	Acsl3
ENSMUSG00000034602	-0.491682	4.97672	1.77173e-05	0.000249469	Mon2		Gm12778	Sf3b1
ENSMUSG00000097166	0.459722	7.17426	1.77852e-05	0.000250277	9330179D12Rik		Rps15a-ps4	Med17
ENSMUSG00000113061	0.553468	7.38244	1.78177e-05	0.000250587	Gm11361		Ckap2	Smndc1
ENSMUSG00000026080	-0.555689	5.65118	1.78355e-05	0.000250689	Chst10		Mgst1	Gm44709
ENSMUSG00000083757	0.585933	5.5162	1.78548e-05	0.000250703	Rps15a-ps4		Pnp2	Heatr3
ENSMUSG00000029062	-0.532895	5.22399	1.78577e-05	0.000250703	Cdk11b		Sdhb	Tespa1
ENSMUSG00000001829	0.474818	5.85945	1.80892e-05	0.000253796	Clpb		Rpl5-ps1	Fam181a
ENSMUSG00000035392	-0.569451	4.41429	1.80993e-05	0.000253796	Dennd1a		Ctsb	Zbtb2
ENSMUSG00000003269	-0.49012	6.64482	1.81329e-05	0.000254117	Cyth2		Gm40271	Hdac7
ENSMUSG00000100039	0.77822	3.13976	1.82969e-05	0.000256264	Gm28959		Rpl36-ps3	Slc12a5
ENSMUSG00000081992	0.6707	7.61684	1.83941e-05	0.000257171	Gm13408		Gpx3	Phf21a
ENSMUSG00000041729	-0.494931	6.76749	1.83887e-05	0.000257171	Coro2b		Rps13	Mkl2
ENSMUSG00000033055	-0.587048	3.98388	1.83879e-05	0.000257171	Ankrd54		Gm43937	Otud7b
ENSMUSG00000062444	-0.581195	4.92231	1.84064e-05	0.000257191	Ap3b2		Dnlz	Dennd2a
ENSMUSG00000038168	1.18675	0.839328	1.85065e-05	0.000258438	P3h2		Gm45552	Dctn1
ENSMUSG00000101452	0.541675	6.37095	1.8531e-05	0.000258629	Gm28530		Otx2os1	Mink1
ENSMUSG00000069266	-0.997679	1.92717	1.88044e-05	0.000262291	Hist1h4b		Gas5	Skiv2l
ENSMUSG00000055010	1.36632	0.40923	1.89124e-05	0.000263642	A830031A19Rik		Rpl35a-ps5	Btnl7-ps
ENSMUSG00000029838	0.84883	9.74995	1.89545e-05	0.000263765	Ptn		Gm33312	Camk2b
ENSMUSG00000086322	0.582064	3.84512	1.89494e-05	0.000263765	E130218I03Rik		Fbxo24	Gm26592
ENSMUSG00000015224	-0.816308	4.60905	1.89393e-05	0.000263765	Cyp2j9		E130218I03Rik	Drosha
ENSMUSG00000034573	-0.707955	4.19167	1.90466e-05	0.000264892	Ptpn13		Gm6344	Gm37164
ENSMUSG00000071151	0.683783	4.3637	1.92273e-05	0.000267093	Gm4799		Pvalb	Zfp275
ENSMUSG00000066592	0.554142	7.029	1.92244e-05	0.000267093	Gm7589		Gm5055	Cacnb1
ENSMUSG00000091845	0.561461	6.47159	1.93123e-05	0.000268116	Gm4604		Gfpt2	Tom1l2
ENSMUSG00000076236	0.63093	7.13641	1.94456e-05	0.000269809	Mir682		Gm5915	Rtfdc1
ENSMUSG00000096948	-0.694917	2.92709	1.977e-05	0.00027415	Gm4221		Sdhd	Kat6a
ENSMUSG00000099913	0.510941	5.56989	1.98154e-05	0.00027462	Gm28551		Gm15631	Dab2ip
ENSMUSG00000070271	0.638703	4.36354	1.98305e-05	0.000274669	Gm13268		Atp5j2	Gm12992
ENSMUSG00000033392	-0.485819	7.66743	1.98933e-05	0.000275378	Clasp2		Cox6b1	Magi1
ENSMUSG00000025648	-0.579754	3.93135	1.99452e-05	0.000275935	Pfkfb4		Rpl17-ps5	Tom1l1
ENSMUSG00000108442	0.526834	5.2952	2.00892e-05	0.000277767	Rpl15-ps5		Ghr	As3mt
ENSMUSG00000049760	0.452115	6.93256	2.01149e-05	0.00027796	2410015M20Rik		Mien1	Hdac11
ENSMUSG00000022438	-0.576313	4.54931	2.02617e-05	0.000279826	Parvb		Cyp3a13	AC153912.1
ENSMUSG00000062991	0.684944	6.89861	2.0484e-05	0.000282732	Nrg1		Rps15a-ps6	Nup88
ENSMUSG00000057841	0.574758	7.50743	2.05147e-05	0.000282827	Rpl32		Pdzd11	Iqck
ENSMUSG00000114409	-0.851113	2.02021	2.05063e-05	0.000282827	AC117769.3		Vamp3	Mxd1
ENSMUSG00000097154	0.647221	7.36774	2.0536e-05	0.000282831	Gm26510		Gm45263	Farsa
ENSMUSG00000024558	-0.529415	7.48101	2.05388e-05	0.000282831	Mapk4		Ttc9	Vash1
ENSMUSG00000078784	0.640502	4.22052	2.05955e-05	0.000283447	1810022K09Rik		Mfsd14b	Aldh9a1
ENSMUSG00000026095	0.513823	5.53379	2.07979e-05	0.000286068	Asnsd1		Mpc1-ps	Gm43948
ENSMUSG00000059776	0.62939	8.4024	2.08701e-05	0.000286788	Rpl13-ps6		Lars	Gm5580
ENSMUSG00000048878	-0.582646	6.49464	2.08744e-05	0.000286788	Hexim1		AC121357.1	Syngap1
ENSMUSG00000029918	0.478313	6.98768	2.10759e-05	0.000289388	Mrps33		Dynlt1c	Golga3
ENSMUSG00000032026	0.467588	6.60674	2.11296e-05	0.000289959	Rexo2		Gm2225	Ccdc51
ENSMUSG00000016946	-0.472414	7.8646	2.1149e-05	0.000290057	Kctd5		Prdx6b	Rnf165
ENSMUSG00000019853	0.877078	2.38805	2.12179e-05	0.000290688	Hebp2		Rps13-ps1	Mfn1
ENSMUSG00000099647	0.472164	6.28564	2.12195e-05	0.000290688	Gm5776		3110040N11Rik	Rnf8
ENSMUSG00000107476	0.536254	8.33973	2.12587e-05	0.000291058	Zfp862-ps		Particl	Gpatch1
ENSMUSG00000002957	-0.466621	6.11652	2.15041e-05	0.000294249	Ap2a2		Gm25772	Celf5
ENSMUSG00000083011	0.604268	7.38939	2.16602e-05	0.000296214	Gm12816		Nudcd2	Gm6254
ENSMUSG00000082806	0.643541	3.97544	2.1769e-05	0.00029742	Rpl13-ps1		Rpl21-ps8	Golga1
ENSMUSG00000046442	-0.604635	5.8851	2.17734e-05	0.00029742	Ppm1e		Gm6581	Flcn
ENSMUSG00000019818	0.689499	6.05846	2.19744e-05	0.000299992	Cd164		Gm45113	Mtmr4
ENSMUSG00000108443	0.78224	7.43055	2.21074e-05	0.000301462	Gm44510		Cdh23	Srrt
ENSMUSG00000019528	0.461697	5.93512	2.20977e-05	0.000301462	Gyg		Rpl32	Nphp1
ENSMUSG00000050002	0.633714	4.90387	2.22668e-05	0.000303288	Idnk		Rpl17-ps10	Usp22
ENSMUSG00000025102	0.576126	3.91422	2.22617e-05	0.000303288	3110040N11Rik		Cysltr2	Snx32
ENSMUSG00000054808	-0.507959	4.98458	2.22831e-05	0.000303336	Actn4		Gm42928	Rpn2
ENSMUSG00000111613	0.677024	6.86383	2.24156e-05	0.000304965	Gm4977		Rpl17-ps8	Ncdn
ENSMUSG00000046364	0.675887	7.70885	2.24284e-05	0.000304965	Rpl27a		Tmem80	Rnf214
ENSMUSG00000036560	-0.546855	5.73051	2.2739e-05	0.000309012	Lgi4		Mpc2	Add1
ENSMUSG00000046079	0.477823	5.90094	2.32989e-05	0.000316438	Lrrc8d		Srd5a3	Zfp598
ENSMUSG00000001228	-0.859406	1.76487	2.34241e-05	0.000317957	Uhrf1		Rpl36-ps2	Anapc7
ENSMUSG00000082160	-0.677	5.41668	2.34987e-05	0.000318789	Gm11578		Gm19324	Afg1l
ENSMUSG00000114067	0.68138	3.13202	2.35831e-05	0.000319569	AC161117.2		Snord96a	Mul1
ENSMUSG00000031813	0.533654	4.90512	2.35744e-05	0.000319569	Mvb12a		Gm3550	Tor1aip1
ENSMUSG00000013419	-0.506527	5.5798	2.36024e-05	0.000319647	Zfp651		Vamp5	Pcyt1b
ENSMUSG00000096712	0.528386	5.30532	2.37467e-05	0.000321236	Gm15454		Ulbp1	Armc9
ENSMUSG00000039781	-0.793212	2.96244	2.374e-05	0.000321236	Cep131		Psmb10	Kctd10
ENSMUSG00000081574	0.749609	2.68987	2.40278e-05	0.000324854	Gm14429		4921539H07Rik	Nol6
ENSMUSG00000081751	0.631501	5.3918	2.43474e-05	0.000328614	Gm14251		Mir1892	Ppp2r5d
ENSMUSG00000022681	0.483241	6.59322	2.43428e-05	0.000328614	Ntan1		Gm17669	Myh10
ENSMUSG00000038244	-0.465899	6.06182	2.43335e-05	0.000328614	Mical2		Gm5432	Ubr5
ENSMUSG00000047514	-0.473188	6.25279	2.44813e-05	0.000330233	Tspyl1		Med11	Map3k4
ENSMUSG00000048402	-0.862086	3.40798	2.45038e-05	0.00033035	Gli2		Luzp2	Cdc42bpb
ENSMUSG00000010461	-0.909213	2.45896	2.45683e-05	0.000331031	Eya4		CT025555.1	Tef
ENSMUSG00000066306	-0.676018	4.00199	2.45971e-05	0.000331231	Numa1		Rpl24	Ncor2
ENSMUSG00000066543	0.559564	7.82226	2.46985e-05	0.000332409	Rpl17-ps9		Nmnat3	Pogz
ENSMUSG00000068417	0.585508	6.01168	2.47126e-05	0.00033241	Pnp2		Cmc1	Fam234b
ENSMUSG00000028580	-0.477298	5.2476	2.47964e-05	0.00033335	Pum1		Uqcc3	Optn
ENSMUSG00000060467	0.522849	6.84217	2.50254e-05	0.000336237	Gm10080		Cntnap2	Zfp27
ENSMUSG00000030560	0.989807	2.59665	2.50556e-05	0.000336453	Ctsc		Uqcrb	Sf3b3
ENSMUSG00000082289	0.595205	4.08285	2.51406e-05	0.000337404	Gm15596		Uso1	Klhl8
ENSMUSG00000049076	-0.493025	6.31129	2.52359e-05	0.000338491	Acap2		Fcrla	Gm4798
ENSMUSG00000051118	0.522226	6.84871	2.52523e-05	0.000338521	Olfr77		Gm15235	Fbxw11
ENSMUSG00000031400	0.476216	6.04566	2.5301e-05	0.000338982	G6pdx		Gm15616	Pacsin1
ENSMUSG00000086509	-0.558258	4.03445	2.54928e-05	0.00034136	Nkx2-2os		4930506C21Rik	Mocs1
ENSMUSG00000036270	-0.602152	3.9584	2.55905e-05	0.000342474	Edc4		Gm11808	Tgfbrap1
ENSMUSG00000082241	0.696778	3.50773	2.57541e-05	0.00034447	Gng5-ps		AC131187.2	Atp6v0a1
ENSMUSG00000021537	0.470282	6.77165	2.58451e-05	0.000345493	Cetn3		AC161269.1	Pkd1
ENSMUSG00000081640	0.775283	4.30364	2.58983e-05	0.000346009	Rplp0-ps1		2810414N06Rik	Begain
ENSMUSG00000081461	0.65965	5.73194	2.60595e-05	0.000347968	Rpl30-ps11		AC123061.1	Supt16
ENSMUSG00000060093	-1.00111	1.94438	2.60745e-05	0.000347972	Hist1h4a		Rpl22l1	Ubr4
ENSMUSG00000040624	-0.759273	4.75341	2.61266e-05	0.000348472	Plekhg1		Acss2	Cdc25b
ENSMUSG00000064918	0.588217	4.54958	2.62201e-05	0.000349523	Gm22571		Mtpn	Pnrc1
ENSMUSG00000080021	0.580416	5.796	2.64777e-05	0.000352614	Gm5915		Ucp2	Gda
ENSMUSG00000035104	-0.595921	6.38017	2.64817e-05	0.000352614	Eva1a		Pde4d	Ddx47
ENSMUSG00000018377	-0.454457	5.97342	2.65754e-05	0.000353664	Vezf1		A330041J22Rik	2410089E03Rik
ENSMUSG00000024981	0.516459	4.91549	2.68893e-05	0.000357641	Acsl5		Pdpn	Rad54l2
ENSMUSG00000028558	-1.26614	0.864153	2.70069e-05	0.000359005	Calr4		Pla2g12a	Trim32
ENSMUSG00000038732	1.61121	0.143624	2.70969e-05	0.000359999	Mboat1		Plac9a	Cmbl
ENSMUSG00000027460	-2.01008	-0.826747	2.72024e-05	0.000361199	Angpt4		Rpl17-ps3	Stx18
ENSMUSG00000082474	0.700253	6.17829	2.7252e-05	0.000361656	Gm8213		Gm13771	Poldip3
ENSMUSG00000096401	0.560186	7.26572	2.73191e-05	0.000362344	Gm21811		Tma7-ps	Trim8
ENSMUSG00000025403	0.596109	4.68241	2.73884e-05	0.000362858	Shmt2		Gm13413	Phf3
ENSMUSG00000028284	-0.47652	5.38333	2.73825e-05	0.000362858	Map3k7		Pfdn4	Gm15964
ENSMUSG00000082196	0.632558	3.92981	2.76384e-05	0.000365967	Gm14231		Rps13-ps2	Smarca2
ENSMUSG00000105911	0.971894	1.46505	2.77205e-05	0.000366644	Snora16a		Dcdc2b	Ap5z1
ENSMUSG00000065097	0.971894	1.46505	2.77205e-05	0.000366644	Snora16a		Gm8276	Hnrnpul2
ENSMUSG00000097177	0.589444	3.64974	2.77862e-05	0.000367309	9330159M07Rik		Gm6483	Zcchc4
ENSMUSG00000047368	0.456682	6.95264	2.78571e-05	0.000368043	Abhd17b		Rack1	Ttc39c
ENSMUSG00000046818	0.747873	6.11395	2.80532e-05	0.000370427	Ddit4l		Tmem167	Blmh
ENSMUSG00000084565	-0.823493	2.44935	2.80786e-05	0.000370557	Mir1901		Rps15a-ps7	Dock4
ENSMUSG00000102439	0.762253	4.30847	2.81154e-05	0.000370836	Flg		Gm21092	Impdh2
ENSMUSG00000026566	0.623323	4.16247	2.82389e-05	0.000372259	Mpzl1		Rps14	Alyref2
ENSMUSG00000085067	0.579699	3.95642	2.82824e-05	0.000372626	Gm15631		Gm4604	Ak5
ENSMUSG00000061390	0.508005	7.56146	2.83181e-05	0.000372889	Uba52-ps		Rps18	2810425M01Rik
ENSMUSG00000097080	0.498186	5.5388	2.8398e-05	0.000373734	1700086O06Rik		Gm4540	Pex16
ENSMUSG00000084260	0.450242	6.17165	2.88114e-05	0.000378965	Gm12844		Gm13532	Gm36995
ENSMUSG00000031209	0.525269	7.67359	2.89372e-05	0.000380409	Heph		Cox7a2l	Epg5
ENSMUSG00000027605	0.565522	7.0518	2.89811e-05	0.000380734	Acss2		Rps15a	Sult4a1
ENSMUSG00000090761	-0.642099	3.57711	2.8994e-05	0.000380734	Gm17201		St6galnac6	Mccc1
ENSMUSG00000051234	0.54936	6.98967	2.90797e-05	0.000381649	Rnf7		Gm21811	Vps16
ENSMUSG00000081394	0.642374	4.90393	2.91593e-05	0.000382483	Gm13215		Cdc42	Smpd2
ENSMUSG00000076231	0.629211	5.38476	2.96387e-05	0.000388556	Gm22759		Kif18a	Aqr
ENSMUSG00000006649	0.753421	7.97565	2.96899e-05	0.000389013	Nphs1		Slc25a39	Arfgap1
ENSMUSG00000077457	0.959978	2.39251	2.99722e-05	0.000392496	Snord65		Gm28535	Mier1
ENSMUSG00000097756	-0.596365	4.02991	3.00833e-05	0.000393733	A730056A06Rik		Gm12508	Cyfip2
ENSMUSG00000074746	0.727588	8.25334	3.03898e-05	0.000397526	Pdzd8		4930404A12Rik	Fam133b
ENSMUSG00000078713	0.500862	5.73657	3.04251e-05	0.000397769	Tomm5		Nrg3	Arnt2
ENSMUSG00000044424	0.552001	8.08648	3.04502e-05	0.000397878	Gm9493		Rpl17-ps9	Sbds
ENSMUSG00000063714	0.494288	4.77869	3.06985e-05	0.000400902	Sp3os		Litaf	Snw1
ENSMUSG00000058838	0.592786	7.94573	3.08083e-05	0.000402115	Rps27a-ps2		Nln	Dennd6a
ENSMUSG00000068699	1.35592	0.634095	3.08292e-05	0.000402167	Flnc		Kif4	Gucy1a3
ENSMUSG00000067038	0.791835	7.7575	3.08778e-05	0.00040258	Rps12-ps3		Gm8894	St3gal4
ENSMUSG00000031805	1.4112	1.15458	3.09436e-05	0.000402775	Jak3		Vegfb	Amph
ENSMUSG00000043445	-0.489171	6.44065	3.0942e-05	0.000402775	Pgp		Eef1e1	Grhpr
ENSMUSG00000051606	-0.828477	2.06154	3.09312e-05	0.000402775	2010001K21Rik		Gm15129	Acot11
ENSMUSG00000027472	0.494202	6.1037	3.11492e-05	0.000405229	Pdrg1		Lrrc24	Kdm4a
ENSMUSG00000103730	0.55329	6.87904	3.1232e-05	0.000406085	Gm38316		Gm14539	Apobec3
ENSMUSG00000020424	-0.745799	3.84318	3.1429e-05	0.000408423	Gatsl3		Gm21798	Smurf1
ENSMUSG00000005886	-0.479967	5.33246	3.15324e-05	0.000409542	Ncoa2		Sra1	Sfmbt1
ENSMUSG00000018379	-0.485982	6.22954	3.15733e-05	0.000409849	Srsf1		Fyb	4930453N24Rik
ENSMUSG00000113948	0.564359	8.00846	3.16615e-05	0.000410725	Rpl17-ps3		Gm6436	Gm15519
ENSMUSG00000026918	-0.490632	5.31442	3.16753e-05	0.000410725	Brd3		Prn	Sirpa
ENSMUSG00000074164	0.850182	3.32734	3.1713e-05	0.00041099	Vmn2r-ps54		Prnp	Topbp1
ENSMUSG00000039735	-0.467425	5.541	3.17937e-05	0.000411811	Fnbp1l		Gng12	Zxdc
ENSMUSG00000069972	0.562607	7.48378	3.18466e-05	0.000412271	Rps13-ps2		Gm2962	Mtmr3
ENSMUSG00000021967	0.449339	5.40222	3.19063e-05	0.000412819	Mrpl57		Gm12242	Nckipsd
ENSMUSG00000031157	-0.447097	5.83044	3.20065e-05	0.000413891	Pqbp1		Scrg1	Dpp8
ENSMUSG00000047248	-0.704791	3.83645	3.20346e-05	0.000414028	C2cd3		Gm7589	Ppme1
ENSMUSG00000029673	-0.474163	5.07374	3.21619e-05	0.000415447	Auts2		Gm7666	Cstf2t
ENSMUSG00000033075	-0.701537	3.66155	3.26119e-05	0.000421032	Senp1		Tspan15	Sugp2
ENSMUSG00000028654	-0.589944	4.67982	3.2723e-05	0.000422236	Mycl		Gm15770	Phrf1
ENSMUSG00000076038	1.00646	1.11835	3.29656e-05	0.000424676	Gm22774		Gm42573	Trim3
ENSMUSG00000015942	-0.672269	2.94684	3.29551e-05	0.000424676	Gtf2ird2		Usmg5	Bbs2
ENSMUSG00000032212	-0.717752	4.66172	3.2938e-05	0.000424676	Sltm		Gm11361	Stk38
ENSMUSG00000098008	0.936254	1.57416	3.34041e-05	0.000430091	A930001A20Rik		Gm38316	Nqo1
ENSMUSG00000028691	0.486069	9.27737	3.35772e-05	0.000431852	Prdx1		Rps13-ps5	Fn3krp
ENSMUSG00000020023	-0.483068	5.59854	3.35674e-05	0.000431852	Tmcc3		Gm9104	Impdh2-ps
ENSMUSG00000071014	0.492524	7.03198	3.37915e-05	0.000434374	Ndufb6		Gm10036	Pik3c3
ENSMUSG00000061272	0.596937	6.29445	3.38778e-05	0.000435248	Gm14173		Nfe2l2	Ripor1
ENSMUSG00000060419	0.542987	8.08668	3.43934e-05	0.000441633	Rps16-ps2		Gm40466	Atg16l1
ENSMUSG00000078087	0.793906	7.73901	3.45174e-05	0.000442986	Rps12l1		Rps3	Foxg1
ENSMUSG00000022387	-0.469829	5.02167	3.48804e-05	0.000447402	Brd1		Gm9493	Agbl1
ENSMUSG00000034311	0.559171	4.02964	3.52401e-05	0.000451773	Kif4		Rps15a-ps3	Gm27021
ENSMUSG00000041653	0.592668	4.09391	3.52741e-05	0.000451965	Pnpla3		Alms1	Foxo1
ENSMUSG00000109251	1.07471	1.84753	3.52971e-05	0.000452017	E230032D23Rik		Sema3d	Arhgap26
ENSMUSG00000055027	-0.46301	5.36424	3.54307e-05	0.000453482	Smyd1		Rpl11	Gm7669
ENSMUSG00000003062	0.588738	5.09793	3.56148e-05	0.000455593	Stard3nl		Tomm7	Egr1
ENSMUSG00000087625	0.908197	1.36552	3.57497e-05	0.000457073	4930419G24Rik		Kxd1	CT573016.1
ENSMUSG00000086582	0.487844	6.08051	3.58365e-05	0.000457936	Gm16272		Gm4754	Rbm42
ENSMUSG00000029178	-0.520116	5.42968	3.59891e-05	0.00045964	Klf3		Zfp839	1700047I17Rik2
ENSMUSG00000028329	-0.473657	5.11773	3.64466e-05	0.000465233	Xpa		Gm10288	Setdb1
ENSMUSG00000031146	1.04953	2.64927	3.65475e-05	0.00046627	Plp2		Abcb4	Gak
ENSMUSG00000038936	-0.489632	5.9305	3.68258e-05	0.000469569	Sccpdh		Gm6444	Klhdc10
ENSMUSG00000042302	-0.527431	4.79561	3.7027e-05	0.000471881	Ehbp1		Tulp4	Ubl7
ENSMUSG00000106840	-1.72889	-0.0601461	3.70614e-05	0.000472066	Gm42790		1810009A15Rik	Trim23
ENSMUSG00000047037	0.677094	7.6944	3.71139e-05	0.000472482	Nipa1		Rpl7a-ps12	Dnase2a
ENSMUSG00000030432	0.500553	7.42177	3.72028e-05	0.00047336	Rpl28		Gm6472	Fbxo31
ENSMUSG00000060730	0.501153	4.69852	3.74241e-05	0.00047592	Gm10086		Gm14400	Ddx5
ENSMUSG00000022452	0.510923	7.66595	3.74469e-05	0.000475956	Smdt1		Rnf7	Mknk2
ENSMUSG00000082193	0.585427	7.41366	3.74783e-05	0.0004761	Rpl5-ps1		Drap1	Zscan26
ENSMUSG00000100863	0.458037	6.70403	3.7708e-05	0.000478763	Gm12669		Duxbl2	Tcf4
ENSMUSG00000029407	0.56788	8.95937	3.77725e-05	0.000479326	Uso1		Cenpx	Atg14
ENSMUSG00000087590	0.833871	3.21281	3.80994e-05	0.000483216	Epb41l4aos		Slc35f3	Stag1
ENSMUSG00000081911	0.505941	4.64963	3.82072e-05	0.000484152	Mrps36-ps2		Gm12254	Supt20
ENSMUSG00000050428	-0.697609	2.59474	3.82139e-05	0.000484152	Fbxo46		Gm11814	Zfp800
ENSMUSG00000062284	0.780948	3.34578	3.82993e-05	0.000484777	Gm6030		Mrpl53	Arid4a
ENSMUSG00000077737	0.602226	5.39441	3.83041e-05	0.000484777	Snord72		Bcap31	Cxxc4
ENSMUSG00000052632	-0.515774	5.10282	3.84651e-05	0.000486556	Asap2		Gm14307	Psmd6
ENSMUSG00000035459	-1.37314	0.831762	3.85503e-05	0.000487374	Stab2		Rps25-ps1	Ctnnd2
ENSMUSG00000067058	0.588698	5.83859	3.8769e-05	0.000489878	Rps15a-ps5		Ldha	Ggact
ENSMUSG00000021699	0.565064	7.60962	3.89248e-05	0.000491585	Pde4d		Rab5c	D430042O09Rik
ENSMUSG00000033458	-0.720297	2.70709	3.92312e-05	0.000495192	Fan1		Mpc1	Paf1
ENSMUSG00000024052	-0.488249	5.20748	3.94784e-05	0.000498048	Lpin2		Gm17690	Bcl7a
ENSMUSG00000061461	0.468671	5.79449	3.95987e-05	0.000499301	Smim20		AC166574.2	Kdm5a
ENSMUSG00000037613	2.08147	-0.0436139	3.96398e-05	0.000499554	Tnfrsf23		Gm7331	Atcayos
ENSMUSG00000098682	0.58339	7.44729	4.00197e-05	0.000504074	Otx2os1		Tnfrsf21	Mtus1
ENSMUSG00000087153	0.562339	6.69073	4.00541e-05	0.00050424	Gm6483		Jpt2	Fkbpl
ENSMUSG00000095403	0.561504	7.21186	4.04009e-05	0.000508337	Gm21092		Adgrd1	Sugct
ENSMUSG00000110649	0.55212	5.51919	4.05207e-05	0.000509575	Gm40466		Ndrg1	Necab2
ENSMUSG00000082647	0.724924	4.08554	4.07607e-05	0.000512322	Gm14056		Gm10250	Slc35e3
ENSMUSG00000085177	-2.17163	-0.235543	4.13844e-05	0.000519886	Gm11209		Alkbh3os1	Smg7
ENSMUSG00000018677	0.559926	6.59839	4.14313e-05	0.0005202	Slc25a39		Npm3	Patz1
ENSMUSG00000073647	0.504613	5.43756	4.16097e-05	0.000521889	Gm10557		AC099934.3	Zkscan17
ENSMUSG00000028937	-0.473945	6.34607	4.16089e-05	0.000521889	Acot7		1700081N11Rik	Gpatch2l
ENSMUSG00000075437	-0.997568	1.2816	4.17749e-05	0.000523685	Gm11681		Gm5457	Irak2
ENSMUSG00000086810	-0.837563	1.93218	4.18415e-05	0.000524243	Gm13110		Gm15502	Wdr19
ENSMUSG00000112567	0.752854	4.84055	4.19399e-05	0.000525199	Gm32899		Marveld1	Pde12
ENSMUSG00000041000	-0.663169	4.50926	4.19896e-05	0.000525544	Trim62		Mdm4	Sorbs2os
ENSMUSG00000064302	-0.563739	5.60266	4.21816e-05	0.00052767	Clasp1		Gm14859	F420014N23Rik
ENSMUSG00000072653	-0.695089	2.62145	4.22176e-05	0.000527842	Zfp783		Hpdl	Tbc1d32
ENSMUSG00000112145	0.59419	6.09574	4.22608e-05	0.000528105	Gm6218		Chml	Eif3a
ENSMUSG00000059291	0.551588	7.55594	4.2582e-05	0.000531838	Rpl11		Rpl7-ps7	Exoc1
ENSMUSG00000068184	0.460572	7.32373	4.26888e-05	0.000532893	Ndufaf2		Cdc34	Tiparp
ENSMUSG00000027560	-0.554901	4.70315	4.30961e-05	0.000537694	Dok5		Rps16-ps2	Zbtb17
ENSMUSG00000026790	-0.542509	5.51119	4.31365e-05	0.000537917	Odf2		Higd2a	Lonp2
ENSMUSG00000008668	0.561081	7.2735	4.34751e-05	0.000541855	Rps18		Gm44261	Ptk2b
ENSMUSG00000042625	-0.666634	4.18889	4.35094e-05	0.000541998	Safb2		Gm28530	Dnmt1
ENSMUSG00000032959	0.476646	8.65108	4.35725e-05	0.000542499	Pebp1		Gm7384	AC154540.1
ENSMUSG00000057657	0.519477	6.78363	4.37607e-05	0.000544557	Rps18-ps3		Rpl21	Snora81
ENSMUSG00000039683	0.732194	3.704	4.40069e-05	0.000547335	Sdk1		Dynlt1-ps1	Rab36
ENSMUSG00000005686	0.531568	4.63721	4.43393e-05	0.00055118	Ampd3		Fam162a	Kif1bp
ENSMUSG00000006519	-1.00098	1.31099	4.4403e-05	0.000551683	Cyba		Gm43471	Zfyve27
ENSMUSG00000088856	1.25356	0.155789	4.4435e-05	0.000551793	Gm24727		Emp2	Ift57
ENSMUSG00000064513	1.69637	-0.177623	4.49541e-05	0.000557947	Snora9		Hmgn3	Arhgap39
ENSMUSG00000086583	0.590625	8.48825	4.49892e-05	0.000558091	Gm15500		Duxbl1	Gripap1
ENSMUSG00000085389	0.51204	4.72772	4.51232e-05	0.000559435	1700003M07Rik		Gm3800	Srsf4
ENSMUSG00000028416	0.447536	7.64682	4.51446e-05	0.000559435	Bag1		Gm10029	Tshz1
ENSMUSG00000063406	0.474716	5.80151	4.5234e-05	0.000560251	Tmed5		Yjefn3	Asrgl1
ENSMUSG00000099881	-0.483677	4.64184	4.54721e-05	0.000562907	2810013P06Rik		Gm15218	Rbfox2
ENSMUSG00000019338	-0.571256	4.04288	4.55151e-05	0.000563146	Zfp687		Rpl36	Ncbp3
ENSMUSG00000071419	0.522333	5.73999	4.56071e-05	0.00056399	Rps15-ps2		Gm7380	Brpf3
ENSMUSG00000050737	0.78535	3.40316	4.5665e-05	0.000564413	Ptges		Gm7807	Gm9833
ENSMUSG00000055866	-0.638248	3.31799	4.58541e-05	0.000566456	Per2		Mrpl35	Smyd3
ENSMUSG00000098371	0.490808	7.00735	4.608e-05	0.000568951	Gm28037		Gm10260	Ranbp3
ENSMUSG00000091695	0.570147	6.21081	4.61525e-05	0.000569549	Gm17669		Rps16	Etv5
ENSMUSG00000068243	0.959141	1.75148	4.65431e-05	0.000573774	Gm7079		Cox14	Unk
ENSMUSG00000022040	-0.590319	5.73967	4.65329e-05	0.000573774	Ephx2		Sptssa	Lrrc47
ENSMUSG00000099016	-1.15661	1.0603	4.68677e-05	0.000577477	Gm27227		Maf	Wdr5
ENSMUSG00000052962	0.53912	5.46512	4.69463e-05	0.000578145	Mrpl35		Rps13-ps4	Ddx49
ENSMUSG00000024925	0.527628	4.98353	4.71352e-05	0.00058017	Rnaseh2c		Lypla1	Snip1
ENSMUSG00000028300	0.492301	6.61877	4.76097e-05	0.000585708	3110043O21Rik		Gm7266	Smo
ENSMUSG00000021379	-0.47932	9.53053	4.76946e-05	0.000586449	Id4		Gm11533	Lin7c
ENSMUSG00000068604	0.644198	4.44351	4.812e-05	0.000591374	Gm8225		Gm14513	Hexim2
ENSMUSG00000085875	0.657921	3.70286	4.81992e-05	0.000591976	Gm12905		Lca5	Paip2b
ENSMUSG00000042487	-0.753928	3.86823	4.82188e-05	0.000591976	Leo1		Edem1	Adnp2
ENSMUSG00000048222	-0.515748	6.6523	4.8762e-05	0.000598335	Mfap1b		Gm12352	Snap91
ENSMUSG00000031015	-0.505685	5.20447	4.92364e-05	0.000603845	Swap70		Cox7b	Papd7
ENSMUSG00000025505	0.573695	5.07213	4.9718e-05	0.000609437	Tmem80		Lipa	Ubr2
ENSMUSG00000002768	0.444358	6.30061	4.98805e-05	0.000611113	Mea1		6820431F20Rik	Rundc1
ENSMUSG00000037152	0.468227	6.48796	5.04528e-05	0.000617806	Ndufc1		Gm6274	Kcnk1
ENSMUSG00000064380	0.772013	3.63534	5.05482e-05	0.000618656	Gm26448		Zfp862-ps	Cox10
ENSMUSG00000055093	0.596262	8.20382	5.10801e-05	0.000624844	Gm8430		Gm6204	Smpd3
ENSMUSG00000057789	0.454656	5.75201	5.13298e-05	0.000627575	Bak1		Abhd14b	St6galnac5
ENSMUSG00000102525	0.773805	2.21512	5.15087e-05	0.000629439	Gm37784		Gm5526	Traf2
ENSMUSG00000083337	0.465914	5.50745	5.17114e-05	0.000631591	Gm11539		Azin1	Osbpl2
ENSMUSG00000104649	0.68734	4.66152	5.17399e-05	0.000631615	Gm43712		Gm4768	Dlg3
ENSMUSG00000022533	0.521082	4.3894	5.24694e-05	0.000640191	Atp13a3		Serpinb1a	Phax
ENSMUSG00000036572	-0.735952	4.10792	5.25782e-05	0.00064119	Upf3b		Gm8172	Klhdc8b
ENSMUSG00000027434	-0.643271	3.74616	5.31979e-05	0.000648414	Nkx2-2		Cenph	Slc9a3r2
ENSMUSG00000081087	0.56177	6.69573	5.33975e-05	0.000650514	Rps15a-ps7		Rps6-ps4	Zfp93
ENSMUSG00000026418	0.955209	2.22814	5.36175e-05	0.000652525	Tnni1		Gm12344	Rab3gap1
ENSMUSG00000005089	-0.712036	10.6333	5.35917e-05	0.000652525	Slc1a2		Scarb1	Prickle1
ENSMUSG00000110275	0.508958	7.53883	5.37344e-05	0.000653613	Gm5905		Mvb12a	Pcdh1
ENSMUSG00000049299	0.473938	5.86875	5.3866e-05	0.000654879	Trappc1		Gm13611	Tomm34
ENSMUSG00000063810	0.551949	3.75895	5.44383e-05	0.000661498	Alms1		Pop5	Kif1b
ENSMUSG00000081239	0.497039	5.06159	5.44836e-05	0.00066171	Gm11836		Gm2245	Atxn1l
ENSMUSG00000076230	0.591398	6.1331	5.48068e-05	0.000665295	Gm22758		Ampd3	Pnisr
ENSMUSG00000094249	0.64074	3.0049	5.57307e-05	0.00067582	Gm20091		Ldha-ps2	Ppp5c
ENSMUSG00000057863	0.53972	6.47448	5.57256e-05	0.00067582	Rpl36		Ndufa13	Ap3m2
ENSMUSG00000114931	0.631333	4.87034	5.59684e-05	0.000678357	AC135377.1		Gm8731	Sh3bp5
ENSMUSG00000053332	0.583073	6.11608	5.60371e-05	0.000678843	Gas5		Rab7b	Gm10297
ENSMUSG00000064288	-1.01726	2.05024	5.67353e-05	0.000686951	Hist1h4k		Dnhd1	Snapc1
ENSMUSG00000101537	-0.752396	3.209	5.68137e-05	0.00068755	Gm29571		Gm11263	Kif21b
ENSMUSG00000014776	0.612211	4.47434	5.68541e-05	0.000687683	Nol3		Rps7	Mcu
ENSMUSG00000094530	0.456634	7.85365	5.69002e-05	0.000687683	Gm21399		Gm6822	Ppp1r21
ENSMUSG00000029147	-0.540606	4.39099	5.69115e-05	0.000687683	Ppm1g		Rpl5	Gkap1
ENSMUSG00000031858	-0.494571	4.48417	5.78104e-05	0.000697754	Mau2		Tspan6	Orai3
ENSMUSG00000029670	-0.532352	4.45544	5.7833e-05	0.000697754	Ing3		Gm13921	Gm26693
ENSMUSG00000002012	-0.604857	4.40263	5.78279e-05	0.000697754	Pnck		Ivns1abp	Gatd1
ENSMUSG00000108954	0.763739	2.05298	5.80147e-05	0.000699591	Gm44901		Atp5h	Gm12183
ENSMUSG00000034255	0.786922	3.12555	5.80856e-05	0.000700091	Arhgap27		Pigf	Fam160b1
ENSMUSG00000050552	0.488971	5.84166	5.81249e-05	0.00070021	Lamtor4		Gm15454	Cc2d1a
ENSMUSG00000053113	1.03272	1.56601	5.81777e-05	0.00070049	Socs3		Fastkd1	Epm2aip1
ENSMUSG00000024145	0.528796	6.44196	5.83204e-05	0.000701497	Pigf		Gm11449	Camk2a
ENSMUSG00000054074	-0.569333	3.93626	5.82973e-05	0.000701497	Skida1		Slc52a2	Fam168b
ENSMUSG00000054387	0.544566	5.62133	5.84014e-05	0.000702116	Mdm4		2610005L07Rik	Wbp11
ENSMUSG00000031068	0.437796	6.44074	5.85107e-05	0.000703075	Glrx3		Gm5781	Brap
ENSMUSG00000036131	-3.40438	0.179292	5.85829e-05	0.000703586	Frmd7		Rps6	Bricd5
ENSMUSG00000006717	0.442652	6.49583	5.87205e-05	0.000704883	Acot13		Rnaseh2c	Abhd3
ENSMUSG00000054072	-1.2822	0.428873	5.88827e-05	0.000706473	Iigp1		Gm12468	Rgs7
ENSMUSG00000030641	0.98119	1.27162	5.943e-05	0.000712321	Ddias		Mybl1	Elavl1
ENSMUSG00000046727	0.457497	6.90562	5.9415e-05	0.000712321	Cystm1		Rpl18a-ps1	Chd2
ENSMUSG00000037440	-1.80965	-0.299066	5.95682e-05	0.000713618	Vnn1		Chac2	Luc7l2
ENSMUSG00000033377	-0.572889	3.82861	5.97198e-05	0.000715073	Palmd		Rpl15-ps5	Kmt5b
ENSMUSG00000029101	-0.566013	5.17259	5.97939e-05	0.0007156	Rgs12		A830009L08Rik	Cx3cl1
ENSMUSG00000024590	-0.689871	3.68938	6.00338e-05	0.000718109	Lmnb1		Gm10224	Clstn1
ENSMUSG00000033760	-0.540385	4.75716	6.01829e-05	0.000719531	Rbm4b		Lrrc10b	Daam1
ENSMUSG00000071796	0.536743	7.21613	6.03402e-05	0.000720686	6820431F20Rik		CT030657.2	Kctd14
ENSMUSG00000026380	-0.591494	4.70333	6.03229e-05	0.000720686	Tfcp2l1		Surf4	2310035C23Rik
ENSMUSG00000084276	0.682887	4.2223	6.04205e-05	0.000721283	Gm8317		Ndufc2	Ppp1r26
ENSMUSG00000114295	0.632953	2.93858	6.04881e-05	0.000721532	AC168881.1		Nat8f7	Fech
ENSMUSG00000043290	-0.738313	2.21241	6.05021e-05	0.000721532	Zfp784		Laptm4b	Trappc11
ENSMUSG00000029649	0.463888	7.21834	6.07215e-05	0.00072306	Pomp		St3gal6	3110082I17Rik
ENSMUSG00000002748	-0.539428	5.44557	6.07105e-05	0.00072306	Baz1b		Heph	Rsbn1
ENSMUSG00000036972	-1.00732	2.73516	6.07121e-05	0.00072306	Zic4		Mapkap1	Fig4
ENSMUSG00000097423	1.90802	-0.902597	6.08178e-05	0.000723845	Gm26522		Txn2	Med20
[truncated: 3,436 more rows]

## Sheet: Targeted Metabolomics
Sample	Name	3564-1	3564-2	3572-1	3572-2	3579-1	3579-2	3593-1	3593-2	3663-1	3663-2	3748-1	3748-2	3749-1	3749-2	3852-1	3852-2	3569-1	3569-2	3539-2	3539-3	3563-1	3563-2	3662-1	3662-3	Blank1	Blank2	Blank3				Raw
	Data File	3564-1.d	3564-2.d	3572-1.d	3572-2.d	3579-1.d	3579-2.d	3593-1.d	3593-2.d	3663-1.d	3663-2.d	3748-1.d	3748-2.d	3749-1.d	3749-2.d	3852-1.d	3852-2.d	3569-1.d	3569-2.d	3539-2.d	3539-3.d	3563-1.d	3563-2.d	3662-1.d	3662-3.d	Blank1.d	Blank2.d	Blank3.d		Sample	Name	3701-1	3701-2	3703-1	3703-2	3756-1	3756-2	3764-1	3764-2	3788-1	3788-2	3789-1	3789-2	3790-2	3790-3	3791-1	3791-2	3702-1	3702-2
		P24 WT2	P24 WT2	P24 WT3	P24 WT3	P24 WT4	P24 WT4	P24 WT1	P24 WT1	P24 WT5	P24 WT5	P24 KO6	P24 KO6	P24 WT6	P24 WT6	P24 KO4	P24 KO4	P24 KO3	P24 KO3	P24 KO1	P24 KO1	P24 KO2	P24 KO2	P24 KO5	P24 KO5						Data File	3701-1.d	3701-2.d	3703-1.d	3703-2.d	3756-1.d	3756-2.d	3764-1.d	3764-2.d	3788-1.d	3788-2.d	3789-1.d	3789-2.d	3790-2.d	3790-3.d	3791-1.d	3791-2.d	3702-1.d	3702-2.d
2-Deoxyadenosine Results	Area	17583.6	22160	17725.9	19923.8	23308.2	21820.5	19288.5	17242.2	21463.3	25399.7	18058.2	20410.7	22125	18804.5	21930.8	16175.9	17053.8	17854.9	20715.6	19840.2	21551.4	20503.2	18504.6	22460.5	664.545	1209.87	6941.17				P17 WT1	P17 WT1	P17 WT2	P17 WT2	P17 WT4	P17 WT4	P17 WT3	P17 WT3	P17 WT5	P17 WT5	P17 WT6	P17 WT6	P17 KO5	P17 KO5	P17 KO6	P17 KO6	P17 KO1	P17 KO1
2-Deoxyadenosine 5-diphosphate Results	Area	3847.15	5556.17	5764.78	6027.4	6727.87	6064.76	6010.02	5909.49	7636.08	6645.38	8898.75	6018.53	6990.59	12494.8	6718.71	8067.32	7073.44	6451.54	5617	9516.02	6827.83	4988.32	6020.29	5462.26	3958.63	6402.64	8588.5		2-Deoxyadenosine Results	Area	21971.6	22550.6	24508.5	22897.8	17443	16762.6	19614.4	20232.7	19948.9	18984.2	19612.9	18032.3	20908.2	20081.7	19792.6	16783.1	25143.4	20883.4
2-Deoxycytidine Results	Area	10878.5	7525.33	10274.9	10217.6	5378.93	6276.58	7803.07	8234.05	8788.64	7882.37	7588.3	8504.13	11843.3	9483.75	5312.21	9963.54	8201.35	6534.64	6600.02	6671.17	9298.18	5759.02	7243.26	7119.11	1386.44	834.319	2603.61		2-Deoxyadenosine 5-diphosphate Results	Area	6686.83	6656.43	6718.84	7051	10457.8	7069.85	6913.36	6588.47	5979.64	5543.71	6689.22	6285.79	6236.88	5618.44	5405.68	5224.76	4852.56	6302.4
2-Deoxycytidine 5-diphosphate Results	Area	494.713	745.452	791.52	1001.99	801.986	737.384	674.908	685.716	433.298	334.698	818.221	338.915	1053.69	977.635	1036.13	1083.27	540.887	261.349	591.417	752.949	886.939	1268.33	502.946	619.184	128.763	13.098	41.8639		2-Deoxycytidine Results	Area	6445.87	11032.7	11820	5325.59	10027.4	7535.54	8236.9	8533.35	9685.11	10792.4	8797.46	9680.44	6977.78	6178.1	9505.8	8831.7	10081.4	7809.16
2-Deoxyguanosine 5-diphosphate Results	Area	40018.8	32304.1	22792.2	23914.8	34734.9	48887	11440.3	15301.1	16660.4	15200.7	12392.8	20797.8	16218.8	30341.3	29438	30656.3	8769.38	14571	34768.1	20730.8	11536	14364.2	21406.4	16650.4	137.817	114.484	102.516		2-Deoxycytidine 5-diphosphate Results	Area	1281.33	1479.09	935.579	1121.7	670.808	285.036	890.207	560.171	959.6	755.46	724.222	638.186	1038.98	668.261	763.683	590.304	663.521	447.494
2-Deoxyguanosine 5-monophosphate Results	Area	302717	306816	281396	301057	326876	292304	270990	279461	228486	205263	222492	228561	214045	222786	254034	269445	181840	185140	347215	338457	244738	256132	220943	214725	41.8157	145.997	46.23		2-Deoxyguanosine 5-diphosphate Results	Area	9808.95	7973.56	25181.7	34460.5	18216.1	32305.7	10628	15331.3	63807.1	62957	23824.6	27011.6	12031	9856.37	35304.1	34583	36966.4	43261.9
2-Deoxyuridine Results	Area	1884.43	2202.72	1310.73	1307.96	1571.53	1472.89	1238.26	953.397	1525.92	1131.89	2031.08	1961	2415.74	1877.96	865.81	1046.95	1310.32	1416.8	1819.19	1556.04	1237.89	1109.16	894.503	794.358	76.6919	26.924	36.9716		2-Deoxyguanosine 5-monophosphate Results	Area	276597	281154	150812	156083	237860	247526	233559	235022	266410	271641	215622	221893	235648	226521	224450	226538	217612	222089
3-Methylglutaric acid Results	Area	15955.5	19401.2	16193.7	23843.6	22220	17990.4	16414.6	21277	14752.2	14713.8	13528.5	14461.8	16396.1	16255.3	18504.8	18113.5	12617.2	17393.9	20146.9	16251.8	13416.7	14784.8	19501.2	18050.1	395.052	8107.45	9588.92		2-Deoxyuridine Results	Area	2406.48	2163.22	2473.42	2604.36	2274.44	2744.07	2117.18	2058.36	4925.02	4151.8	1163.56	2168.59	2150.4	2026.55	1703.45	2105.84	2680.42	2302.14
4-Methyl-2-oxovaleric acid Results	Area	8985.19	7972.79	7802.57	7925.25	8695.25	7426.77	7932.25	7669.75	7951.2	8433.48	7745.99	7404.95	7917.73	8379	7627.31	8446.39	6764.18	7913.88	8584.16	7972.03	8658.04	8659.19	7216.91	9834.45	12741	7615.82	7607.85		3-Methylglutaric acid Results	Area	18323.6	23048.8	15387.1	22810.4	14086.8	20341.5	15420.5	18290.3	14604.7	18670.9	21292.6	22608.5	22061.5	18466.5	19195.8	24611.3	16698.3	16307.9
Adenosine 3-5-cyclic monophosphate Results	Area	2010.75	1920.1	2713.05	2489.22	1953.8	1836.03	1180.45	1282.83	1975.47	1575.46	4092.51	3718.41	1365.79	1527.19	1722.02	1900.38	2709.77	2003.3	6420.27	6800.46	8804.29	10744.1	1138.7	1112.57	33.243	15.038	11.8565		4-Methyl-2-oxovaleric acid Results	Area	8517.01	8443	8844.65	8811.66	7870.36	7951.75	8052.19	7789.53	8285.42	9823.9	9401.27	7143.71	7867.73	8748.07	8858.45	7630.06	8492.69	8999.54
Adenosine 5-diphosphate Results	Area	34727.9	26953.5	19466.8	21341.7	30887.4	42129.2	9547.4	11279.9	14645.3	13486.4	11007	19041.1	14878	26084.4	25707.8	28296.7	6191.41	13211.7	31849	18292.2	8496.55	13506.5	18314.5	16257.8	652.17	111.602	116.063		Adenosine 3-5-cyclic monophosphate Results	Area	1126.72	878.37	1516.34	1863.21	2614.79	2471.91	2176.02	1942.11	1732.16	1902.28	2943.67	2624.94	4543.55	4643.96	3979.64	4693.72	2082.45	2382.41
Adenosine 5-monophosphate Results	Area	300792	296974	268587	277621	290444	286101	270603	269800	206792	193497	208769	219775	205981	209173	229466	264850	166135	167659	311451	329094	228867	226999	219843	201545	19.1753	165.372	52.9745		Adenosine 5-diphosphate Results	Area	7717.88	7607.74	23453.7	28839	15759.8	27917	11256.5	12660.4	60478.4	61380.5	21986.9	26079.8	10011	9221.47	30913	30985.9	32941.7	38743.6
Adipic acid Results	Area	20555.4	19582.2	18518.7	23621	22126.6	17732	16184.8	21269.3	14477.3	14359.8	18860.6	18614.5	21322.5	17241.7	18065.3	17749.3	12441.8	17219.5	20059.8	16207.1	13501.8	14387.8	19782.1	17532.9	1702.53	994.087	6139.15		Adenosine 5-monophosphate Results	Area	274278	271539	137524	120474	210343	226028	222302	233581	257362	259278	209464	210679	229100	219209	216125	218545	197828	213610
ADP-Ribose Results	Area	14051.4	15907.5	7811.09	10976.6	8326.25	8945.46	8799.82	9726.68	11002.4	9613.79	9628.98	10508	8157.5	8448.87	7953.19	9183.28	4181.19	5493.93	11216.7	10886	7557.93	8019.43	8952.11	9517.76	14.4559	0.37055	41.4222		Adipic acid Results	Area	18380.1	23146.3	19697	22763.9	16151.8	19917.8	14986.2	18336.9	14614.4	23249.6	21527.9	21950.9	21715	18876.9	19277	24505.8	16585.4	19863.2
alpha-D-Glucose-1-phosphate Results	Area	28465.4	27128.3	37132.3	35887	28624.2	28099.7	20275.7	20040.1	13757.9	13546.2	19610.6	21048.7	19706.9	19146.7	27850.6	30482.1	15202.3	15178.3	43381.1	43769.1	32429.5	30376.7	14717	15763.2	157.291	50.4369	40.8015		ADP-Ribose Results	Area	8157.97	8527.1	4865.67	4564.92	12617.6	13104.2	5873.78	7209.64	7810.11	10186.3	2992.84	3270.02	4283.91	4720.25	6428.99	6342.55	6753.87	8223.13
alpha-Ketoglutaric acid Results	Area	12015.9	4710.76	7032.08	6610.88	16479.2	9049.53	8191.43	6590.29	7357.9	5958.9	5868.85	5463.01	9978.23	6739.58	10003.6	8384.97	3379.71	4816.13	9100.92	6284.62	5388.86	10718.8	9706.5	4869.87	1187.19	128.546	550.179		alpha-D-Glucose-1-phosphate Results	Area	33891.5	34988.8	19672.3	15055.6	17198.3	22533	18371.6	16203.3	24280.8	25934.7	21424.9	22247.2	24914.4	22928.4	26616	32057.8	20807.7	18820.7
beta-Nicotinamide adenine dinucleotide Results	Area	33792.3	34341.2	29536.4	31735.7	38921.9	38233.4	26619.7	26710	16671.5	14023.1	22339.9	22634.2	23174.3	26227.9	29589	31878.9	19259.7	18778.1	37685.5	35266.8	24376.2	25389.4	18533	18425.4	1.47098	0.351809	13.3651		alpha-Ketoglutaric acid Results	Area	11631.3	15645.7	10353.5	9639.59	8751.14	7023.68	6809.96	4193.3	7317.68	7623.98	15812.6	16384.9	14418.4	13731.7	14647.2	8711.35	5220.56	4499.89
cis-Aconitic acid Results	Area	476636	486193	465347	466877	470661	480861	464629	455363	464569	445395	464297	468984	438060	475886	465090	457366	450760	446103	484816	471211	462948	461886	450449	454641	441732	40734.5	420952		beta-Nicotinamide adenine dinucleotide Results	Area	20139.1	21638.2	20494.3	21952	20418.1	20838.5	19059.3	18930.3	33084.4	30539	24618.4	23735.8	21318.4	20105.7	25661.8	24566.2	27386.5	27734.9
Citramalic acid Results	Area	5.19406e+06	4.74644e+06	4.95197e+06	4.71001e+06	5.18701e+06	4.77674e+06	5.05349e+06	4.83209e+06	5.02737e+06	4.89083e+06	5.33785e+06	4.96007e+06	5.32603e+06	4.84791e+06	5.28901e+06	4.91134e+06	5.1065e+06	4.86206e+06	4.86765e+06	5.04096e+06	5.27461e+06	4.94014e+06	5.33276e+06	4.90345e+06	1.38461e+06	1.61278e+06	692620		cis-Aconitic acid Results	Area	464994	449744	460047	474597	452250	476266	460773	455234	497139	508246	455617	454662	456525	455683	469491	478353	467673	468531
Citric acid Results	Area	6113.45	5898.39	5312.6	5858.34	5485.06	4411.19	4521.6	6476.17	5188.1	6873.8	4676.71	5682.74	3270.78	4231.58	6020.74	5235.87	5837.69	6188.9	4687.75	5888.17	5248.98	6485.04	3564.2	7184.13	573.286	171.31	206.732		Citramalic acid Results	Area	5.22042e+06	4.90349e+06	4.9745e+06	4.71661e+06	5.28862e+06	4.94327e+06	5.30982e+06	5.00045e+06	4.88809e+06	4.69613e+06	5.23021e+06	4.97108e+06	4.95321e+06	5.28072e+06	5.24158e+06	4.76184e+06	5.05587e+06	4.8331e+06
Creatine Results	Area	435478	434860	428407	461525	441809	453565	414676	426713	387744	391088	413840	417244	419396	441794	419031	445917	386916	412106	463057	464639	428812	450898	392104	406582	72.1035	37.1158	28.0591		Citric acid Results	Area	4034.97	4912.85	5332.34	6980.41	5572.61	6046.11	3550.77	5639.81	7417.6	5493.16	6209.4	3511.06	4994.42	5354.3	4990.56	6640.74	4856.52	7042.52
Creatinine Results	Area	1271.98	1657.62	1311.62	1614.73	1355.03	1258.3	1084.64	1401.78	1143.9	1388.21	1440.57	1268.55	851.7	1406.39	1286.03	1145.44	979.549	1345.4	2119.84	2050.05	1461.16	1340.15	864.515	1717.38	51.2539	15.4614	36.3542		Creatine Results	Area	364627	372138	361113	364590	360253	363522	365601	369253	398826	427013	371624	375375	414510	402403	389232	421116	400108	410112
Cytidine 5-diphosphate Results	Area	10302.3	12547.3	9644.6	10165.8	8617.87	10496.4	9262.9	9881.87	9787.44	10328.2	9608.13	10073.6	10111.8	9538.24	9633.69	10838.5	10856.1	10954	10890.4	10749.2	10137.8	11721.3	10442.6	9789.26	5010.59	445.757	336.165		Creatinine Results	Area	629.441	764.277	1278.94	1437.1	750.023	1039.68	1009.72	1125.75	1157.37	1848.34	1121.72	1261.57	1247.11	1068.64	1285.06	1576.69	1450.28	1496.22
Cytidine-5-monophosphate Results	Area	38978.9	41810.8	35819.5	35739.9	36846.8	36302.3	31340.3	33461.5	24164.2	24210.2	26085	28971.3	24050.7	25582.7	32994.9	32354.2	18290.9	21543.4	47116.1	43131	24281.8	26756.8	28970	27860.7	31.1849	1.7268	11.1599		Cytidine 5-diphosphate Results	Area	10527.6	9385.36	10606.1	13359.5	9865.23	9827.32	7883.33	8329.49	10197.7	12354.5	10155.5	10362.6	10750.6	8245.73	9259.78	10069.7	10033	14484.4
Deoxycytidine 5-triphosphate Results	Area	3968.01	4235.76	4375.06	3471.71	4931.74	4499.51	4128.89	4459.76	2930.27	3935.43	4487.68	3562	4624.53	3373.98	4233.21	4209.81	4668.2	4090.86	3801.01	3622.85	4172.45	4528.07	5762.66	4206.17	1068.41	219.706	333.969		Cytidine-5-monophosphate Results	Area	43501.4	44911.8	19949.8	20821.8	30040.5	33756.8	29666.6	34493.6	38932.6	37703.2	27068	28838.9	30808.2	31050.7	34064.7	35261.9	31447.7	33812.3
D-erythro-Dihydrosphingosine Results	Area	6551.52	5953.2	5063	5172.88	6374.92	5775.94	3398.23	4082.22	4820.94	2809.6	3977.03	3611	3435.84	4068.87	3940.92	162.331	2852.69	4077.63	7321.48	7098.63	5298.01	6169.47	5664.87	6274.03	114.802	203.63	30.5382		Deoxycytidine 5-triphosphate Results	Area	4188.22	3674.73	3770.52	3498.67	5014.35	3751.17	4831.25	3612.79	3589.19	3411.08	3802.8	3755.48	4195.56	4331.19	3911.21	3832.71	3895.16	3562.11
D-Fructose 6-phosphate Results	Area	73098.1	67292.9	55220.1	54408.9	49614.6	48464.1	66291.3	66690.8	40467	41070.3	73532	86675	31975.6	40382.2	65567.9	74611.9	46814.9	50107.7	155831	139514	98803.7	111644	55790.9	46464.1	27.7813	52.9001	18.8802		D-erythro-Dihydrosphingosine Results	Area	4864.09	4869.97	5696.05	4769.13	4450.85	5286.12	5156.64	5245.5	8780.57	9431.55	6172.33	6149.1	4452.49	5389.36	6336.08	5737.02	6561.33	7074.18
D-Glucose 6-phosphate Results	Area	180662	175033	158970	163811	156090	160975	108657	108491	113470	107085	154381	158233	129542	134062	145870	59169.9	99317.2	102624	206637	201940	156189	161363	135868	135572	21.5523	35.3713	15.9908		D-Fructose 6-phosphate Results	Area	53948.5	51473	23117.7	24535.1	68202.3	84686.8	60289.1	62355	70536.8	68019.7	40726.5	42633.8	35212.8	34975.5	63795.6	63968.7	52054.4	48982.8
Dihydroxyacetone phosphate Results	Area	29025	34685.3	24560	32060.8	40686.9	40407.1	31087.8	31559.9	18795.2	20264.3	24921.2	25763.9	24470.3	23200.5	34292.6	36396	22162.9	27740.7	28204.3	27835.3	25782.5	28102.9	19536.5	20462.1	3098.79	571.781	350.887		D-Glucose 6-phosphate Results	Area	157014	156085	109947	114520	136657	142836	90793.3	94290.2	173301	175730	119501	122378	134642	128521	196244	197458	163719	172796
DL-2-Aminoadipic acid Results	Area	17122.2	16646.1	21276.8	18589.7	21941.3	22661.4	18418.9	17709.8	10040.2	8348.49	3113.67	2712.02	24491.2	21375.3	1644.39	1660	1956.74	2198.92	3408.1	4091.44	2915.67	3313.05	2051.02	1316.77	525.216	96.1575	72.5204		Dihydroxyacetone phosphate Results	Area	30164.1	27632.4	16362.1	24461.4	21488.5	22679	22516.4	20467.2	28101.6	29089.3	16720.4	20350.2	21446.9	18886.5	25569.9	31994.3	34707.3	42705
DL-Glyceraldehyde 3-phosphate Results	Area	20431.1	23835.9	17489.7	20174	28077.6	27641.6	20880.5	22428.2	11486.9	11123.5	16395.4	16926.2	17416.7	15677.9	24131.4	25917	14442.1	15588.7	19354.1	20256.1	19914.7	20907.1	14028.1	15200.2	59.5256	86.8236	196.326		DL-2-Aminoadipic acid Results	Area	4303.7	5412.7	5950.2	5372.16	3974.1	5430.47	6813.95	5154.78	11261.7	8643.51	6125.2	5032.23	1903.94	3004.89	2224.17	2604.84	2340.69	2745.29
DL-Isocitric acid Results	Area	17358	11879.2	10941.4	10066.9	14654.1	25131.6	5085.39	8634.66	5236.59	5566.08	5337.42	9741.17	4509.7	12511.8	14862.1	19540.1	3258.51	3979.5	15669.3	10229.8	4419.24	5649.46	8850.86	6303.9	353.308	183.634	104.961		DL-Glyceraldehyde 3-phosphate Results	Area	18199.5	18195.2	11790.3	12937.5	11730.4	16661.7	13095.9	14910.5	21329.3	20178	10330.6	9875.04	13274.4	11284.8	18761.6	21590.5	27982.3	28874.6
D-Ribose 5-phosphate Results	Area	15270.7	14898.8	11337.7	11763.3	12507.7	12153.4	8444.98	11204.4	13657.5	11017.8	12217.9	15106.5	9697.1	12363.1	11764.4	13492.7	10425.4	10206.5	20039.5	18077.6	18409.8	17593.3	14682.5	14073.9	51.0849	95.936	16.6559		DL-Isocitric acid Results	Area	7493.33	4712.18	8491.93	11906.4	4938.19	16552.3	5916.18	4837.59	32464	31430.2	9904.98	9315.41	10614.9	5880.49	13729.2	11974.1	12298.7	15508
D-Sedoheptulose-7-phosphate Results	Area	59339.5	44430.5	47425.5	51361.1	61602.1	57106.7	40222.9	32701.9	29733.4	30134.6	37338	36947.8	31199.4	36977.4	50070.5	49498.6	16263.1	17242.4	58444.8	46486	43864.9	42461.1	35306.3	17322.4	32.9346	26.4641	7.51544		D-Ribose 5-phosphate Results	Area	13145.3	14996.3	10421.7	10858.2	15449	17109.9	12859.7	12381.1	14168.6	15549.9	9437.86	9267.93	9556.5	9172.97	13231.4	14371	13817.8	15878.6
D-Xylulose-5-phosphate Results	Area	4793.35	3854.44	2395.14	2320.08	2575.8	3345.79	2285.97	2515.75	3446.41	2099.37	3622.35	4454.49	1919.94	1849.21	1989.09	2528.85	1514.63	1331.97	5913.96	4967.43	7646.03	8429.59	3323.95	2613.78	59.2176	4.60046	18.8845		D-Sedoheptulose-7-phosphate Results	Area	31113.3	4195.05	24540.2	23263.4	39638.9	35986.2	35821.3	38341.9	58132.1	50721.4	41855.1	38757.1	48631.8	40837.7	48572.6	33272.8	38098.5	33919.1
Flavin adenine dinucleotide Results	Area	85.9659	58.4509	137.483	33.2006	117.331	230.383	56.5109	63.2071	84.4103	9.90091	77.0897	149.805	134.358	125.753	128.123	115.097	33.2138	175.623	225.033	149.981	44.6869	50.833	66.7099	73.3466	2.49687	4.44668	1.04467		D-Xylulose-5-phosphate Results	Area	3069.15	3434.24	1998.99	1906.53	5464.53	7222.63	3986.91	4807.13	2977.68	4336.66	2521.32	2194.55	2295.69	1900.48	3808.2	3819.89	2725.86	2922.96
gamma-Aminobutyric acid Results	Area	810.59	520.172	449.762	901.455	673.701	701.541	717.081	645.58	491.544	978.813	659.732	970.967	609.013	817.197	745.083	876.487	496.753	770.965	1240.73	862.478	792.805	672.396	687.533	750.937	59.9663	28.2532	44.1003		Flavin adenine dinucleotide Results	Area	35.6558	50.0992	77.5543	139.6	105.453	80.7684	157.883	66.0762	78.7912	117.289	105.273	186.292	34.7715	74.6457	58.2931	71.4752	111.174	45.329
gamma-Glu-Cys Results	Area	11013.5	10406.8	9899.66	9354.09	12503.9	13003.3	9293.25	8005.64	6699.64	6160.87	5947.48	6572.07	6965.9	6864.46	7175.58	6724.74	5209.53	4660.37	10236.1	9588.49	7607.52	8284.41	7204.34	5872.01	232.274	21.2848	170.017		gamma-Aminobutyric acid Results	Area	568.147	449.51	784.459	953.634	513.354	666.762	649.367	603.31	800.899	419.168	776.203	808.837	605.401	833.853	1602.15	835.562	561.647	628.074
Guanine Results	Area	4.20063	2.1166	2.6705	27.4001	8.52645	16.1658	21.1075	3.3618	3.84455	7.63433	11.6117	35.2727	11.1192	28.0834	2.14785	8.13649	17.3915	3.02957	25.5449	15.6747	19.6259	13.4486	5.7036	1.2485	26.2013	42.9121	31.213		gamma-Glu-Cys Results	Area	5779.52	4797.42	6341.86	6030.32	7665.39	7521.4	6274.21	6557.3	8593.06	7512.34	7454.94	7188.75	6622.54	6311.85	8113.04	7205.28	7943.9	7181.84
Guanosine 5-diphosphate Results	Area	351.616	444.894	439.307	236.962	210.134	575.81	478.37	592.502	379.332	373.342	518.18	318.324	452.674	456.882	356.985	418.038	322.915	333.851	407.01	270.944	298.866	376.807	275.611	422.276	565.32	78.8794	48.2155		Guanine Results	Area	1.68587	25.3753	12.1723	11.932	1.57187	2.62845	1.5023	35.1822	2.22558	1.43483	2.67635	15.0823	3.68735	48.8874	11.3722	1.29038	24.2904	10.0075
Hypoxanthine Results	Area	8860.46	9829.32	8042.67	9099.47	11712.5	11739.5	6798.08	7317.56	12188.1	11662.5	27100	28216.9	7553.05	8332.26	9759.66	9759.15	8872.48	10109.2	20431.9	18974.8	31957.9	31869.8	20404.9	17913.2	76.2584	16.3475	2.33418		Guanosine 5-diphosphate Results	Area	354.269	407.513	302.992	822.338	134.008	350.902	468.295	690.42	394.81	815.571	273.646	347.874	396.022	363.226	402.62	559.899	477.188	376.794
Inosine Results	Area	43744	40842.2	33626	37911.8	28720.2	28879.3	40120.9	44243.5	26411.4	21940.4	32699	36395.5	21630.3	23301	25874.7	30212.4	24229.6	24059.8	62166.9	61219.5	68842.7	69698.4	30288.8	24468.7	46.7326	3.77519	3.20219		Hypoxanthine Results	Area	8604.07	8811.58	7372.02	7237	17917	19777.5	10736.8	12025.2	14363.4	13146.8	10067	11171.3	13927.8	14553.7	17767.6	17233.1	12433.1	13263.3
Inosine 5-diphosphate Results	Area	5377.66	5074.69	3433.78	3257.47	4514.17	6785.34	1901.77	2240.16	2502.24	1722.06	830.874	2497.49	2273.85	4592.94	4240.03	4080.17	1379.87	2015.88	4904.24	2469.79	1437.38	1441.25	3490.22	2699.45	845.207	482.714	395.4		Inosine Results	Area	17847.6	22268	13111.8	14567.8	32695.9	33573.6	31619.3	31845	27908	30831.3	20708.2	22102.5	19385	15048.2	24890.6	27779.1	26948.3	25724
Inosine 5-monophosphate Results	Area	16323.1	15039.3	13077.3	13674.7	14836.9	13545.4	13523.6	13082.8	10726.5	9740.76	11413.2	10468.1	10146.7	10257.7	12709.6	13033.2	9263.43	10416.5	18083.2	14800	10411.2	13388.1	10531.2	9628.92	33.5394	3.31205	7.52526		Inosine 5-diphosphate Results	Area	1226.8	953.872	3383.46	4947.13	2087.35	4328.05	1390.65	1796.17	8623.04	8851.77	2738.9	3777.87	1431.76	1745.65	5198.24	5709.15	4759.32	5942.76
Ketoisovaleric acid Results	Area	161588	178536	141943	177085	144738	167562	127622	142730	98629.3	106139	92197.2	105174	107627	140582	135513	148920	82832.1	96342	155390	145530	104078	126499	100192	98092.3	2717.61	171.162	3610.01		Inosine 5-monophosphate Results	Area	12718.3	13322.6	8146.67	8319.87	10081.7	9772.39	11480	11184.6	14708	12089.5	10806.2	11348.1	12540.3	10393.5	11754.7	11602.5	11394.7	10591.9
Ketovaleric acid Results	Area	97315	102713	76735.1	78973.2	82465.7	81080.1	51177.9	58604.8	63343.5	54986.3	52880.3	51411.4	86896.3	93703.9	55289.5	56422.1	47701.5	48407.4	86449.9	83304.3	74393.1	81142.9	60635.4	60549.3	2717.61	171.162	3610.01		Ketoisovaleric acid Results	Area	113882	122029	124242	139364	94292.4	117258	93703.9	105704	162754	187339	117949	133674	122936	102422	119382	141090	135428	140585
Lactic acid Results	Area	1.29391e+06	1.3246e+06	1.3191e+06	1.44967e+06	1.28822e+06	1.27464e+06	1.12253e+06	1.13355e+06	1.19542e+06	1.277e+06	1.28411e+06	1.25433e+06	1.29012e+06	1.37998e+06	1.13101e+06	1.21734e+06	1.10003e+06	1.13746e+06	1.28621e+06	1.2721e+06	1.2999e+06	1.34456e+06	1.24374e+06	1.24611e+06	234.067	5960.23	4446.13		Ketovaleric acid Results	Area	44648.7	47733.1	75445.3	79946.1	61544.5	68053.5	64296	60917.3	97595.2	96398.1	74695.3	80790.7	77320.3	75402.4	72170.9	82531.2	85265.4	90387.6
L-asparagine Results	Area	2526.5	1990.61	1761.23	1923.7	2165.48	2080.63	1830.36	1572.41	1566.72	1993.29	2469.06	3134.75	2242.16	2149.53	2467.48	2228.08	2284.26	2070.05	2155.55	2749.13	2534.6	2619.53	2208.69	2567.51	165.216	11.5371	72.824		Lactic acid Results	Area	1.1249e+06	1.19935e+06	1.15585e+06	1.14996e+06	1.24387e+06	1.27014e+06	1.14232e+06	1.22099e+06	1.31924e+06	1.44163e+06	1.26907e+06	1.27607e+06	1.2822e+06	1.19195e+06	1.22686e+06	1.37056e+06	1.24872e+06	1.22979e+06
L-Aspartic Acid Results	Area	3.67077e+06	3.60899e+06	3.5034e+06	3.70853e+06	3.39709e+06	3.55689e+06	3.17148e+06	3.08209e+06	2.87469e+06	2.73158e+06	3.13944e+06	3.27898e+06	3.0828e+06	3.27826e+06	3.03665e+06	3.47247e+06	2.85797e+06	2.97491e+06	3.5758e+06	3.51186e+06	3.36161e+06	3.48548e+06	2.57083e+06	2.33463e+06	123.724	34.0553	28.3407		L-asparagine Results	Area	1567.91	1412.29	1843.11	2282.34	2287.21	2340.9	1681.89	1533.35	2025.78	2011.92	1652.14	1759.98	2014.16	2538.35	2342.15	2049.1	2163.25	2199.76
L-Carnitine Results	Area	1617.67	1592.4	1261.87	1115.15	1535.31	1703.63	1217.33	1172.03	1633.56	1360.18	1436.26	1386.59	1584.91	1659.85	1535.94	1017.07	1703.54	1005.53	1494.37	1367.33	1258.58	1080.47	2035.8	1529.96	62.0289	1.15774	10.3601		L-Aspartic Acid Results	Area	2.89081e+06	3.07154e+06	2.96175e+06	2.9118e+06	3.03886e+06	3.14159e+06	2.7528e+06	2.92409e+06	3.55706e+06	3.64981e+06	2.83699e+06	2.91549e+06	3.05451e+06	2.82478e+06	2.92186e+06	2.95932e+06	3.50484e+06	3.42478e+06
L-Dihydroorotic acid Results	Area	3158.56	3180.67	3213.68	3259.39	3334.72	3260.58	3157.76	3099.12	3201.05	3371.08	3125.34	3584.66	3248.63	3189.06	3160.59	3213.11	3490.53	3391.01	3256.97	3129.87	3221.53	3138.29	3395	3294.9	3130.6	755.123	286.988		L-Carnitine Results	Area	847.022	1138.76	908.506	1113.94	1619.97	1348.06	1385.93	1110.33	1356.32	1056.51	1507.17	1325.71	1181.33	1124.33	1180.31	1016.78	990.175	1425.94
L-Formyl Methionine Results	Area	1266.19	1584.31	588.134	805.46	1149.02	1531.8	1172.75	904.198	834.107	647.044	1263.13	1482.2	1367.79	1147.83	698.094	1295.56	589.478	721.792	2053.71	1194	1296.97	991.448	1191	780.009	17.03	17.9939	8.09024		L-Dihydroorotic acid Results	Area	3364.59	3242.58	3316.42	3205.47	3334.88	3161.88	3271.27	3358.9	3103.84	3163.93	3112.73	3149.31	3357.89	3073.91	3316.2	3277.12	3395.2	3159.17
L-Glutamic acid Results	Area	3.46569e+06	3.4593e+06	3.45413e+06	3.92077e+06	3.43808e+06	3.69555e+06	3.39793e+06	3.26773e+06	3.11123e+06	3.20282e+06	3.09722e+06	3.26428e+06	3.23388e+06	3.5325e+06	3.18905e+06	3.4616e+06	3.07966e+06	3.08221e+06	3.46336e+06	3.43219e+06	3.26292e+06	3.30015e+06	3.05991e+06	2.73117e+06	168.173	27.3649	105.728		L-Formyl Methionine Results	Area	1471.84	991.566	1265.6	1270.35	1340.82	989.372	1210.7	836.975	2157.51	1666.84	1101.52	1210.92	810.039	1273.23	1340.62	1940.84	1226.51	1301.46
L-Glutamine Results	Area	80916.5	86378.8	80247	83496.1	92046	87603.6	74884	70883.3	79490.3	81848.1	57345.3	57861.7	77849.5	84824.6	57457.6	57057	47951.1	50875.5	57665.3	55638.6	55869.3	56824.6	62147.9	63061.2	156.324	68.4177	94.4414		L-Glutamic acid Results	Area	3.01511e+06	3.24086e+06	3.14929e+06	3.12112e+06	3.05767e+06	3.13433e+06	3.00293e+06	3.23048e+06	3.39556e+06	3.64703e+06	3.11711e+06	3.19183e+06	3.31519e+06	3.03021e+06	3.14635e+06	3.47621e+06	3.32904e+06	3.24403e+06
L-Glutathione - Reduced Results	Area	2.652e+06	2.39107e+06	2.36856e+06	1.94024e+06	2.79604e+06	2.79118e+06	2.05417e+06	1.94827e+06	1.89145e+06	1.5662e+06	2.06809e+06	2.1098e+06	2.11365e+06	2.16274e+06	2.09073e+06	2.1667e+06	1.71762e+06	1.59371e+06	2.74365e+06	2.70707e+06	2.32278e+06	2.36151e+06	2.08004e+06	1.70268e+06	55.9601	26.8596	13.9489		L-Glutamine Results	Area	43241.9	45894.3	43822.5	46458.9	62669.3	62408.9	50688.2	52808.4	60513.6	62967.7	53132.7	53941.9	41391.5	40833.6	49254.5	49996.9	39195.5	37559.9
L-Gluthathione (oxidized) Results	Area	32570.4	47261.2	27109	58890.7	26418.1	29630.6	22620.7	32720.7	15531.3	17778.7	15743.6	16381.5	16445.5	20129.9	29418.4	34408.9	10635.8	17657.5	36194.7	32176.9	12644.3	18117.9	17007.7	24117.3	19.1864	30.034	15.2483		L-Glutathione - Reduced Results	Area	1.68334e+06	1.44041e+06	1.96585e+06	1.92319e+06	2.07112e+06	2.07857e+06	1.83303e+06	1.88697e+06	2.44981e+06	1.86969e+06	2.10254e+06	2.1403e+06	2.08566e+06	2.03797e+06	2.10667e+06	2.0949e+06	2.39119e+06	2.27612e+06
L-Histidine Results	Area	874.452	1175.8	1054.96	1182.2	1651.2	1108.36	741.652	949.616	1005.34	1205.61	1116.56	1186.09	808.196	922.599	978.755	787.749	702.867	648.741	966.13	789.271	881.993	989.029	919.492	1007.41	51.7564	26.712	7.13689		L-Gluthathione (oxidized) Results	Area	33946.3	39997.5	15986.5	22269	12247.8	21253.3	18329.9	17471.7	30228.3	68539.4	18682.6	20852.7	20861.3	19822	18030.7	28530.6	18876.3	28114.9
L-Homocysteine Results	Area	8227.09	7767.88	6638.45	7582.89	7947.68	8300.18	6216.67	6439.31	6020.54	5789.11	6911.53	7189.24	7097.99	6901.92	8084.02	8419.5	6409.3	7254.84	7378.09	8509.83	7609.79	8755.44	4636.03	5364.2	24.1023	30.6998	0.640552		L-Histidine Results	Area	951.128	938.978	973.24	812.475	1359.58	1322.62	729.548	662.813	1266.46	1129.78	1391.7	1650.14	915.505	1065.69	1147.54	970.37	1076.74	981.577
L-Hydroxyglutaric acid Results	Area	176548	171545	149941	162886	138420	143977	107263	114342	72056.4	68502.4	99507.1	112726	121415	130179	110131	111917	78244.6	91836.8	176947	170401	123105	136437	73328.4	77373.9	156.772	11.0623	43.5114		L-Homocysteine Results	Area	6434.42	6095.93	6721.38	6657.62	6350.2	6153.33	5644.58	6326.06	8597.85	7318.62	6139.01	5860.65	6361.06	6058.39	7157.99	6338.32	6504.18	8023.49
L-Isoleucine Results	Area	1864.55	1927.04	1386.66	1477.8	2042.02	2340.19	1388.04	1434.51	1417.07	1437.7	1248.24	1462.76	1374.97	1519.1	1568.99	1210.33	968.166	1097.41	2187.07	2086.49	1844.03	2231.86	4776.18	4609.37	28.085	9.55603	11.8139		L-Hydroxyglutaric acid Results	Area	127485	128611	133259	150329	99965	112843	84246.8	90724.5	147515	150506	130822	132895	106526	104837	113044	117213	139239	147840
L-Leucine Results	Area	1837.79	1850.07	1386.73	1478.56	2030.2	2340.19	1388.1	1396.06	1428.2	1427.98	1250.95	1462.76	1374.97	1519.1	1569.59	1214.51	965.249	1097.41	2228.07	2086.49	1842.53	2241.48	4778.8	4609.37	28.085	9.55603	11.8139		L-Isoleucine Results	Area	946.874	916.62	1256.17	1129.02	975.427	1313.53	1399.02	1241.35	1491.99	1593.03	1280.55	1797.54	1890.25	1554.12	1874.56	1435.37	1424.1	1449.25
L-Malic acid Results	Area	876633	914687	727951	818862	805169	941809	550828	636162	395260	346537	274880	351989	548197	718474	672892	729634	216273	277380	792184	687080	433028	502728	348734	313321	190.112	203.96	111.944		L-Leucine Results	Area	916.109	916.62	1253.69	1129.02	1023.65	1298.15	1394.3	1237.98	1525.25	1627.02	1279.35	1797.71	1797.19	1554.12	1863.47	1441.32	1454.38	1448.58
L-Methionine Results	Area	65596.2	63739.8	47378.2	45911.4	86414.7	90748.3	32300.1	32063.2	42768	36985.7	34529.7	35785.4	57846.6	63488.7	46688.5	45052.4	31902	34013.3	30622.4	27193.2	49708.5	50225.1	30188.1	25485.6	24.3892	23.3726	1.31288		L-Malic acid Results	Area	537753	547999	587015	677520	324551	485419	347525	379933	915252	1.01966e+06	635961	687651	542868	488481	594770	620303	585209	680962
L-Phenylalanine Results	Area	31061.8	32015.7	42362.4	41054.5	38722.1	39279.5	37131.4	35298.1	43666	42319.7	39538	37145.7	34431.6	34196.2	33683.9	28968.2	27435.6	24681.3	37904.1	38265.9	39040.1	34615.1	47108.9	39765.4	50.7614	19.1834	19.0093		L-Methionine Results	Area	37661.9	38250.1	38370.6	37149.4	42993.6	46135.1	35556	35660.7	42228.8	37741	39018.8	39685.4	34926.3	35212.6	41615.6	39131.7	44515	44547
L-Phenylalanine (D8) Results	Area	255511	228230	294613	347167	254240	256714	316053	293549	359657	356079	330589	332166	315516	310897	336661	332463	387116	393258	256494	243473	316566	301004	380946	319305	603203	1.29444e+06	428010		L-Phenylalanine Results	Area	52181.6	49399.1	52209.4	52449.6	64782.8	72218.8	41181.8	38865.9	45884.4	46929.6	57758.8	55192.6	44871.7	42338.4	50753.2	41510.7	57241.5	52695.2
L-Serine Results	Area	29127.1	31832.8	27516.2	28156.8	23549.9	24000.2	23977.1	25592.6	22136.8	20998.2	59174.3	58427.4	28267.7	27182.8	62349.3	64097.2	65240.5	72473.5	63893.7	63075.7	68458.6	70652	45495.7	39929.4	205.682	458.306	501.849		L-Phenylalanine (D8) Results	Area	383733	360771	370816	334868	346823	357388	389910	384336	306891	305304	358549	369029	376375	369404	355482	318209	318442	290249
L-Tryptophan Results	Area	20009.8	18730.6	21291	19285.7	18938.9	19897.3	21901.5	23353.8	14584.2	12622.7	27261.1	27248.9	17639.1	16299.4	10617.3	10508.5	10594.1	9855.19	25583.8	24075.9	17646.9	17896.5	13251.5	11809.8	29.028	13.8132	17.7894		L-Serine Results	Area	36498.9	37043.2	41671.5	39288.5	38393.8	37761.6	36960.9	37502	37481.5	37831.7	42468.4	44683.6	60828.8	63230.5	58865.5	57440.6	54921.1	55181.2
L-Tyrosine Results	Area	15839.8	17759.1	16437.4	16599	18320	18665	9850.02	10129.4	10154.1	9070.39	10467.3	11795.3	12402.2	13132.7	8954.67	8944.45	8155.87	8604.14	11370.1	10075.9	13966.6	13471.8	7221.78	6639.98	40.9269	17.1898	7.08208		L-Tryptophan Results	Area	28037.6	29982.2	29558.4	28908.5	26753.2	29110	15542.9	17004.5	19851.7	21030.1	20472.5	20553.2	19555.1	17955	21509.3	19742.6	30466.4	31214.2
Mevalonic acid Results	Area	181481	171760	150851	162605	135133	139828	109350	113453	77170.4	70383.5	106220	118076	119632	131257	111206	106749	83615.4	93515.9	170220	164698	117665	135357	74919.8	76335.9	53.556	115.935	54.5249		L-Tyrosine Results	Area	17148.1	17387.7	19455.9	20363.2	18921.5	20151.8	12840.4	11508.8	18128.6	19135.6	16978.9	16332	12853.2	13261.9	15675.2	16492.8	19359.3	19975.7
myo-Inositol Results	Area	165868	157865	168031	153965	212296	209181	153386	149769	174866	164745	190960	194786	184319	175612	166363	162922	174569	168883	146130	188094	196885	187501	188795	170555	1448.14	694.675	734.262		Mevalonic acid Results	Area	128361	125632	137785	140073	101721	110263	77655.7	84229	145223	155805	135035	136275	118553	110455	110583	125672	139821	153641
N-Acetyl D-galactosamine Results	Area	280.632	217.701	152.847	379.311	540.068	282.936	330.82	391.383	394.484	271	333.505	258.233	384.407	372.613	410.949	146.198	194.343	306.431	198.334	344.327	354.875	387.342	356.504	248.854	6.51429	1.96066	1.45143		myo-Inositol Results	Area	112340	105263	108731	106623	155783	158403	103677	100187	125802	119588	111578	116076	107347	104802	146713	135067	124146	121053
N-Acetyl-alpha-D-glucosamine 1-phosphate Results	Area	45034.4	37796.5	25439.3	23309.2	35851.1	36658.5	22017.2	23201.2	23611.5	17857.1	23858.4	22587.9	24031.7	23245.4	27232	26591.7	19645.4	20012.4	50376.4	43950.5	26765.9	29036.5	34567.4	31787.6	71.5562	14.5853	21.1661		N-Acetyl D-galactosamine Results	Area	270.384	278.814	434.546	339.436	520.741	374.17	249.688	293.386	281.15	293.809	308.749	420.189	344.563	264.426	242.508	243.08	280.845	410.99
N-Acetyl-D-glucosamine 6-phosphate Results	Area	43046	37883.6	25439.3	21059.7	36751.4	36623.4	22413.9	23647.4	21942.7	17857.1	22846.3	21731.4	23372.7	23245.4	27232	26591.7	19645.4	19886.4	51708.8	43950.5	26765.9	27704.1	35789.3	31904.3	123.745	57.7706	20.1112		N-Acetyl-alpha-D-glucosamine 1-phosphate Results	Area	32972	32689.5	31919.9	35235.2	27833.5	29746.5	37316.7	41107.4	45722.3	43106.9	42266.1	42826.6	36867.2	38356	40300.7	39828.7	37154.8	42230.8
N-Acetylglutamic acid Results	Area	40931.9	40497.2	33917.9	32039.6	32255.3	32295.8	31888.1	35120.3	19986.2	16200.5	30886.6	30910.7	33141.1	34147.7	28751.4	28859.8	23464.8	25327.6	45319.3	44217.8	28163.1	27845.9	18320.3	17688.9	88.2422	79.1385	16.3015		N-Acetyl-D-glucosamine 6-phosphate Results	Area	33253.8	32689.5	31553.3	34127.7	27188.9	29041.9	35789.8	37203.5	45021.4	43568	42422.7	43423.5	36469.8	36351.2	38377.7	38011.7	37154.8	39256.6
N-Acetylneuraminic acid Results	Area	75645	78053.1	59047.7	65425.3	68553.4	74738.3	52931.2	57797.6	49997.2	45413.9	42005.6	44091.5	50402.9	52140.4	45230.8	45834.8	29143.1	34941	67073.6	62617.2	48996.3	49709.5	43090.5	49468.8	59.2809	115.433	109.643		N-Acetylglutamic acid Results	Area	27364.6	28103.5	22097.8	24026.6	28041.1	27842.4	22159.5	22124.9	36835.4	33386.2	30556.1	28423.5	22929	23597.8	26726.9	26448.1	29767.5	30902.3
N-Carbamoyl-DL-aspartic acid Results	Area	282252	297398	265420	316180	291587	290429	260885	272168	240322	242026	242794	257850	239432	269279	245138	278326	205858	225639	305948	302581	249530	262977	217918	234788	55.4443	3.85783	15.516		N-Acetylneuraminic acid Results	Area	67975	66986.1	65373.7	68231.9	87453.9	91232.2	56956.9	59007.3	90936.2	102614	72009.6	75002.5	59934	59341.8	68410	70915.1	74468	80141.3
N-Carbamyl-L-glutamic acid Results	Area	1899.95	907.958	198.386	484.871	544.691	575.206	639.211	700.157	300.048	469.346	193.046	338.105	455.288	529.492	473.679	272.218	218.039	203.273	560.39	704.937	499.667	633.783	325.362	250.25	30.0287	37.9481	1.85158		N-Carbamoyl-DL-aspartic acid Results	Area	220232	246302	232765	236429	244790	241752	214290	238224	280474	294873	231997	245334	250185	226254	230031	254727	256240	271248
Phosphoenolpyruvic acid Results	Area	4363.02	3840.95	2107.54	2230.81	3665.99	4207.3	754.072	1466.72	1440.42	1146.65	1545.84	2794.24	2236.18	2760.76	2060.39	2580.02	1417.94	2442.6	4230.43	3160.21	1935.89	2732.41	2115.22	1836.3	32.1183	13.7675	23.2361		N-Carbamyl-L-glutamic acid Results	Area	413.038	260.034	428.789	254.149	634.972	367.413	511.273	461.68	674.292	335.623	362.711	234.49	145.658	249.151	333.91	359.073	497.889	562.947
Pyridoxal hydrochloride Results	Area	2562.14	3983.64	2034.84	4574.26	3496.87	3868.05	3092.04	3902.67	2158.77	2728.84	2258.23	2308.44	1130.74	1727.47	2550.86	3061.22	1527.38	2324.33	3842.76	3843.14	2203.33	2217.76	2988.57	4545.38	85.8155	82.0345	72.1475		Phosphoenolpyruvic acid Results	Area	510.692	578.413	2030.57	2226.67	1547.56	2338.08	1550.64	2322.86	4060.05	5433.36	2015.37	2348.52	1025.74	1011.26	3639.23	3376.88	2881.82	3129.51
Pyruvic acid Results	Area	17032.9	19780.9	14098.6	17413.5	28180.4	31481.9	13378.9	13028	17036.8	15107.7	16390.9	17200.5	25988.7	25876.4	13462.5	14617	20207.9	21051.3	16185.7	16312	15818.2	17238.2	31042.6	32169.9	142.626	111.643	19.3907		Pyridoxal hydrochloride Results	Area	1047.59	1241.71	1547.4	1476.86	1066.28	1258.99	637.789	871.545	2108.98	3321.06	1300.85	1111.75	1083.57	1102.12	1462.46	1736.7	1159.27	2107.19
Shikimic acid Results	Area	76074.1	67378.9	63841.8	50068.7	77576.5	75654.1	64457.3	56584.7	53706.3	47628.2	63189.6	55982	68300.7	70275.9	64695.9	60251.8	39573.1	43855.8	72717	78244.4	65338.4	58609.9	59911.5	50456.1	1891	9634.46	220.557		Pyruvic acid Results	Area	26571.2	33615.3	30740.1	32280.8	15431.6	15739.2	10628.9	13172.6	34838	36182.1	28267.9	29248.1	17047.2	16077.1	31687.1	34038.2	48352.2	51736.6
Succinic acid Results	Area	1.43361e+06	1.42414e+06	1.25956e+06	1.2547e+06	1.31254e+06	1.34249e+06	1.17951e+06	1.14566e+06	786169	682197	832779	853904	927536	943890	933410	954691	687270	597955	1.76508e+06	1.75877e+06	1.36917e+06	1.37791e+06	695055	671907	613.734	914.855	258.419		Shikimic acid Results	Area	49932.9	8424.29	64723.1	61760.1	73478.4	68552	63303.1	56036.8	76348.1	65464.3	75505.4	68358.2	69018.1	71432.3	66554.5	59272.5	70370.8	68930
Succinic semialdehyde Results	Area	24881.7	22178.9	22385.1	23080.2	22392.6	24620	23038.5	25165.7	20778.4	23417.8	22611.2	25824.5	22578.1	23540.5	23770.3	24278.1	24172.3	24996.9	24653.8	23266.5	22372.3	23432.9	25974.1	24050.4	1866.27	1576.18	512.342		Succinic acid Results	Area	1.01113e+06	1.01963e+06	930931	923924	972542	988976	938935	951545	1.37301e+06	1.34645e+06	1.36813e+06	1.3919e+06	1.12227e+06	1.07667e+06	998210	996704	982933	969552
Taurine Results	Area	1.67547e+06	1.67549e+06	1.62847e+06	1.82014e+06	1.67435e+06	1.69201e+06	1.56893e+06	1.52349e+06	1.47026e+06	1.43527e+06	1.44633e+06	1.4964e+06	1.527e+06	1.62692e+06	1.5397e+06	1.59197e+06	1.38477e+06	1.45957e+06	1.73528e+06	1.72461e+06	1.54598e+06	1.56614e+06	1.57526e+06	1.54405e+06	59.7092	223.432	451.995		Succinic semialdehyde Results	Area	22930.5	26178.8	21810.9	22847.7	24094.6	24993.8	27100.7	21648.8	25969.4	21216.1	23537.5	25682.4	25735.7	22136	24555.6	21230.7	24820.2	25842.7
Taurocholic acid Results	Area	192.615	194.542	69.1261	82.261	185.154	187.287	51.1015	70.3416	64.0682	66.2395	106.992	93.8106	110.523	99.7692	143.466	121.147	41.1734	48.6099	65.3072	69.7119	72.8806	62.7899	154.351	142.753	5.47764	1.61239	3.23748		Taurine Results	Area	1.64941e+06	1.67139e+06	1.70522e+06	1.69428e+06	1.62322e+06	1.60378e+06	1.64687e+06	1.69229e+06	1.822e+06	1.89763e+06	1.62621e+06	1.6779e+06	1.7831e+06	1.68476e+06	1.66213e+06	1.79101e+06	1.79713e+06	1.72767e+06
trans-Aconitic acid Results	Area	482950	510374	454313	485266	461805	484320	466341	476680	461042	465128	466953	460250	438003	494134	470157	472834	454814	454203	484850	472750	475800	477071	454182	467215	388972	380264	353508		Taurocholic acid Results	Area	201.701	188.018	243.755	270.049	278.761	261.943	149.8	134.797	196.737	191.428	202.753	191.896	137.106	148.883	129.739	127.279	232.862	253.045
Uracil Results	Area	6891.26	6350.34	5463.07	5637.36	4063.2	4113.52	5211.72	5039.25	3906.45	3164.65	10041	9566.09	5031.32	4618.26	9528.97	9167.72	4400.97	4254.02	6630.2	7167.38	9937.4	9812.05	5395.75	5592.06	86.626	10.7354	3.25739		trans-Aconitic acid Results	Area	482695	468246	477492	470317	454137	474759	460737	453506	494975	509137	451232	454638	473955	459770	470547	445405	472943	454528
Uric acid Results	Area	961.171	1154.16	661.042	817.489	1140.96	1270.57	932.625	1036.1	1044.49	773.289	768.278	896.275	902.447	1115.75	1807.51	2113.31	618.603	520.888	1431.6	1493.37	521.395	661.485	1806.1	1334.26	23.1561	24.1358	34.3639		Uracil Results	Area	5089.14	5351.12	5540.5	4985.12	4155.93	4078.56	5469.88	5236.33	5625.38	5049.7	5463.97	5117.08	4972.12	4594.66	2951.07	3232.18	5232.03	5208.1
Uridine Results	Area	27909.9	27720.3	20715.2	9158.57	22072.9	21051.6	24960.9	25676.7	18767	16675.9	24639.1	25181.9	16522.9	16714.1	17041.6	17601.3	12880.2	13141.5	39156.9	40027.1	44426.1	43517.8	18313.6	16731.9	24.7553	17.5927	52.2891		Uric acid Results	Area	773.529	399.164	1019.96	730.423	421.395	965.381	793.525	411.93	1090.76	1188.04	633.939	931.375	536.381	705.72	568.558	710.667	600.981	713.517
Uridine 5′-diphosphogalactose/ diphosphoglucose Results	Area	97630.1	93942.9	77331	82657.4	105190	105228	68429.1	65398.1	56576.4	53717	64544.4	64762.3	70318	70355.4	78028.1	78657.5	51894.7	54705.3	109682	107780	81431.2	78323.4	72203.7	69421.1	10.8139	0.743557	44.1486		Uridine Results	Area	19841.1	21651.8	16250.4	17331.4	32754.3	34610.7	28749.4	29570.3	27733.1	29063.8	25149.4	25472.9	21993	20855	25050.3	24745.5	21515.8	20738.6
Uridine 5-monophosphate Results	Area	323021	308219	230802	168828	256802	260610	234454	261699	192684	155236	240850	241423	181991	196510	222993	239843	8850.1	132327	393674	369808	27173.1	228409	214776	210235	52.9512	19.4095	8.04466		Uridine 5′-diphosphogalactose/ diphosphoglucose Results	Area	60127.7	64018.3	71582.7	71432.1	76091.9	75495.7	67133.4	59554.1	108933	112612	87509.3	88311.3	70445.6	69975.8	88027.8	84516.9	85434.2	91127
Xanthine Results	Area	12785.4	12640.8	9980.18	7288.24	9624.35	10793.1	8792.32	8389.95	8622.57	7955.27	16757.5	16175.9	8907.73	9955.14	9505.83	8914.01	7985.77	9078.39	17977.6	15280.8	15323.4	14840.1	14006.3	13631.8	59.9475	12.8078	16.0498		Uridine 5-monophosphate Results	Area	313967	325893	142744	128808	242451	250025	246124	258114	311246	313734	196529	202788	229436	244616	263205	270781	240899	222535
Xanthosine Results	Area	2719.12	2993.27	3226.63	2861.14	2465.17	3043.42	2136.29	2592.37	2048.12	2015.95	2839.78	2829.26	1931.25	2037.13	2896.66	2224.16	1951.58	2381.48	3852.91	3352.38	3572.84	3924.75	2574.47	3218.18	64.8997	36.6278	45.7192		Xanthine Results	Area	11457.5	11273	9046.92	9415.34	15019.3	15517.4	8462.27	8516.45	14427.8	14924.5	10515	12094.5	11732.3	11156.9	11985.5	13637.3	11637.9	11918.6
																														Xanthosine Results	Area	2485.23	2542.14	2312.97	2704.12	2732.39	3228.81	2171.1	2222.45	2682.05	3213.05	2949.96	2817.59	2646.86	2278.44	3358.3	2903	2496.98	2805.84
[truncated: 8 more columns]
