# Supplementary material for: Astrocyte deletion of α2-Na/K ATPase triggers episodic motor paralysis in mice via a metabolic pathway
Source: Nat Commun. 2020 Dec 2;11:6164. doi: 10.1038/s41467-020-19915-2 (PMC7710756; doi:10.1038/s41467-020-19915-2)
Supplement: Supplementary file 15 — Supplementary Data 2 [file 41467_2020_19915_MOESM15_ESM.xlsx]

## Sheet: 1b
Two-way ANOVA	Ordinary
Alpha	0.05
Source of Variation	% of total variation	P value	P value summary	Significant?
Interaction	13.38	0.0047	**	Yes
Row Factor	12.9	0.0055	**	Yes
Column Factor	54.61	<0.0001	****	Yes
ANOVA table	SS	DF	MS	F (DFn, DFd)	P value
Interaction	0.7397	3	0.2466	F (3, 24) = 5.599	P=0.0047
Row Factor	0.7132	3	0.2377	F (3, 24) = 5.399	P=0.0055
Column Factor	3.02	1	3.02	F (1, 24) = 68.58	P<0.0001
Residual	1.057	24	0.04403
Difference between column means
Mean of Ctrl (n=4)	1.022
Mean of cKO (n=4)	0.4073
Difference between means	0.6144
SE of difference	0.07419
95% CI of difference	0.4613 to 0.7675
Data summary
Number of columns (Column Factor)	2
Number of rows (Row Factor)	4
Number of values	32
Compare each cell mean with the other cell mean in that row
Number of families	1
Number of comparisons per family	4
Alpha	0.05
Uncorrected Fisher's LSD	Mean Diff.	95.00% CI of diff.	Significant?	Summary	Individual P Value
Ctrl (n=4) - cKO (n=4)
P6	0.1129	-0.1933 to 0.4191	No	ns	0.4541
P12	0.6325	0.3262 to 0.9387	Yes	***	0.0003
P18	0.8317	0.5255 to 1.138	Yes	****	<0.0001
P24	0.8805	0.5742 to 1.187	Yes	****	<0.0001
Test details	Mean 1	Mean 2	Mean Diff.	SE of diff.	N1	N2	t	DF
Ctrl (n=4) - cKO (n=4)
P6	1.02	0.9067	0.1129	0.1484	4	4	0.761	24
P12	1.012	0.3795	0.6325	0.1484	4	4	4.263	24
P18	1.032	0.1998	0.8317	0.1484	4	4	5.605	24
P24	1.023	0.143	0.8805	0.1484	4	4	5.934	24

## Sheet: 1d
Column B	cKO (n=8)
vs.	vs.
Column A	WT (n=7)
Unpaired t test
P value	0.0005
P value summary	***
Significantly different (P < 0.05)?	Yes
One- or two-tailed P value?	Two-tailed
t, df	t=4.636, df=13
How big is the difference?
Mean of column A	0
Mean of column B	0.1159
Difference between means (B - A) ± SEM	0.1159 ± 0.02501
95% confidence interval	0.06192 to 0.1700
R squared (eta squared)	0.6231
F test to compare variances
F, DFn, Dfd	Infinity, 7, 6
P value	<0.0001
P value summary	****
Significantly different (P < 0.05)?	Yes
Data analyzed
Sample size, column A	7
Sample size, column B	8

## Sheet: 1f
Two-way ANOVA	Ordinary
Alpha	0.05
Source of Variation	% of total variation	P value	P value summary	Significant?
Interaction	8.868	0.0057	**	Yes
Row Factor	8.58	<0.0001	****	Yes
Column Factor	47.83	<0.0001	****	Yes
ANOVA table	SS	DF	MS	F (DFn, DFd)	P value
Interaction	40079	20	2004	F (20, 165) = 2.107	P=0.0057
Row Factor	38776	10	3878	F (10, 165) = 4.077	P<0.0001
Column Factor	216174	2	108087	F (2, 165) = 113.7	P<0.0001
Residual	156923	165	951
Data summary
Number of columns (Column Factor)	3
Number of rows (Row Factor)	11
Number of values	198
Within each row, compare columns (simple effects within rows)
Number of families	11
Number of comparisons per family	3
Alpha	0.05
Uncorrected Fisher's LSD	Mean Diff.	95.00% CI of diff.	Significant?	Summary	Individual P Value
Row 1
F/F or F/+ (n=6) vs. Cre F/+ (n=6)	-1.611	-36.77 to 33.54	No	ns	0.928
F/F or F/+ (n=6) vs. Cre F/F (n=6)	14.39	-20.77 to 49.54	No	ns	0.4202
Cre F/+ (n=6) vs. Cre F/F (n=6)	16	-19.15 to 51.15	No	ns	0.3702
Row 2
F/F or F/+ (n=6) vs. Cre F/+ (n=6)	1.778	-33.38 to 36.93	No	ns	0.9206
F/F or F/+ (n=6) vs. Cre F/F (n=6)	26.72	-8.433 to 61.88	No	ns	0.1353
Cre F/+ (n=6) vs. Cre F/F (n=6)	24.94	-10.21 to 60.10	No	ns	0.1631
Row 3
F/F or F/+ (n=6) vs. Cre F/+ (n=6)	-7.722	-42.88 to 27.43	No	ns	0.6651
F/F or F/+ (n=6) vs. Cre F/F (n=6)	52.56	17.40 to 87.71	Yes	**	0.0036
Cre F/+ (n=6) vs. Cre F/F (n=6)	60.28	25.12 to 95.43	Yes	***	0.0009
Row 4
F/F or F/+ (n=6) vs. Cre F/+ (n=6)	-11.78	-46.93 to 23.38	No	ns	0.5092
F/F or F/+ (n=6) vs. Cre F/F (n=6)	52.39	17.23 to 87.54	Yes	**	0.0037
Cre F/+ (n=6) vs. Cre F/F (n=6)	64.17	29.01 to 99.32	Yes	***	0.0004
Row 5
F/F or F/+ (n=6) vs. Cre F/+ (n=6)	7.278	-27.88 to 42.43	No	ns	0.6833
F/F or F/+ (n=6) vs. Cre F/F (n=6)	76.72	41.57 to 111.9	Yes	****	<0.0001
Cre F/+ (n=6) vs. Cre F/F (n=6)	69.44	34.29 to 104.6	Yes	***	0.0001
Row 6
F/F or F/+ (n=6) vs. Cre F/+ (n=6)	-15.03	-50.18 to 20.13	No	ns	0.3999
F/F or F/+ (n=6) vs. Cre F/F (n=6)	68.83	33.68 to 104.0	Yes	***	0.0002
Cre F/+ (n=6) vs. Cre F/F (n=6)	83.86	48.71 to 119.0	Yes	****	<0.0001
Row 7
F/F or F/+ (n=6) vs. Cre F/+ (n=6)	-42.22	-77.38 to -7.067	Yes	*	0.0189
F/F or F/+ (n=6) vs. Cre F/F (n=6)	64.5	29.35 to 99.65	Yes	***	0.0004
Cre F/+ (n=6) vs. Cre F/F (n=6)	106.7	71.57 to 141.9	Yes	****	<0.0001
Row 8
F/F or F/+ (n=6) vs. Cre F/+ (n=6)	-10	-45.15 to 25.15	No	ns	0.5751
F/F or F/+ (n=6) vs. Cre F/F (n=6)	80.11	44.96 to 115.3	Yes	****	<0.0001
Cre F/+ (n=6) vs. Cre F/F (n=6)	90.11	54.96 to 125.3	Yes	****	<0.0001
Row 9
F/F or F/+ (n=6) vs. Cre F/+ (n=6)	-41.72	-76.88 to -6.567	Yes	*	0.0203
F/F or F/+ (n=6) vs. Cre F/F (n=6)	76.06	40.90 to 111.2	Yes	****	<0.0001
Cre F/+ (n=6) vs. Cre F/F (n=6)	117.8	82.62 to 152.9	Yes	****	<0.0001
Row 10
F/F or F/+ (n=6) vs. Cre F/+ (n=6)	-29.39	-64.54 to 5.766	No	ns	0.1007
F/F or F/+ (n=6) vs. Cre F/F (n=6)	71.17	36.01 to 106.3	Yes	****	<0.0001
Cre F/+ (n=6) vs. Cre F/F (n=6)	100.6	65.40 to 135.7	Yes	****	<0.0001
Row 11
F/F or F/+ (n=6) vs. Cre F/+ (n=6)	-47.33	-82.49 to -12.18	Yes	**	0.0086
F/F or F/+ (n=6) vs. Cre F/F (n=6)	69.44	34.29 to 104.6	Yes	***	0.0001
Cre F/+ (n=6) vs. Cre F/F (n=6)	116.8	81.62 to 151.9	Yes	****	<0.0001
Test details	Mean 1	Mean 2	Mean Diff.	SE of diff.	N1	N2	t	DF
Row 1
F/F or F/+ (n=6) vs. Cre F/+ (n=6)	53.89	55.5	-1.611	17.8	6	6	0.09049	165
F/F or F/+ (n=6) vs. Cre F/F (n=6)	53.89	39.5	14.39	17.8	6	6	0.8081	165
Cre F/+ (n=6) vs. Cre F/F (n=6)	55.5	39.5	16	17.8	6	6	0.8986	165
Row 2
F/F or F/+ (n=6) vs. Cre F/+ (n=6)	88.06	86.28	1.778	17.8	6	6	0.09985	165
F/F or F/+ (n=6) vs. Cre F/F (n=6)	88.06	61.33	26.72	17.8	6	6	1.501	165
Cre F/+ (n=6) vs. Cre F/F (n=6)	86.28	61.33	24.94	17.8	6	6	1.401	165
Row 3
F/F or F/+ (n=6) vs. Cre F/+ (n=6)	104.3	112.1	-7.722	17.8	6	6	0.4337	165
F/F or F/+ (n=6) vs. Cre F/F (n=6)	104.3	51.78	52.56	17.8	6	6	2.952	165
Cre F/+ (n=6) vs. Cre F/F (n=6)	112.1	51.78	60.28	17.8	6	6	3.385	165
Row 4
F/F or F/+ (n=6) vs. Cre F/+ (n=6)	107.6	119.3	-11.78	17.8	6	6	0.6615	165
F/F or F/+ (n=6) vs. Cre F/F (n=6)	107.6	55.17	52.39	17.8	6	6	2.942	165
Cre F/+ (n=6) vs. Cre F/F (n=6)	119.3	55.17	64.17	17.8	6	6	3.604	165
Row 5
F/F or F/+ (n=6) vs. Cre F/+ (n=6)	125.8	118.5	7.278	17.8	6	6	0.4088	165
F/F or F/+ (n=6) vs. Cre F/F (n=6)	125.8	49.06	76.72	17.8	6	6	4.309	165
Cre F/+ (n=6) vs. Cre F/F (n=6)	118.5	49.06	69.44	17.8	6	6	3.9	165
Row 6
F/F or F/+ (n=6) vs. Cre F/+ (n=6)	119.3	134.3	-15.03	17.8	6	6	0.844	165
F/F or F/+ (n=6) vs. Cre F/F (n=6)	119.3	50.44	68.83	17.8	6	6	3.866	165
Cre F/+ (n=6) vs. Cre F/F (n=6)	134.3	50.44	83.86	17.8	6	6	4.71	165
Row 7
F/F or F/+ (n=6) vs. Cre F/+ (n=6)	98.61	140.8	-42.22	17.8	6	6	2.371	165
F/F or F/+ (n=6) vs. Cre F/F (n=6)	98.61	34.11	64.5	17.8	6	6	3.623	165
Cre F/+ (n=6) vs. Cre F/F (n=6)	140.8	34.11	106.7	17.8	6	6	5.994	165
Row 8
F/F or F/+ (n=6) vs. Cre F/+ (n=6)	121.8	131.8	-10	17.8	6	6	0.5616	165
F/F or F/+ (n=6) vs. Cre F/F (n=6)	121.8	41.67	80.11	17.8	6	6	4.499	165
Cre F/+ (n=6) vs. Cre F/F (n=6)	131.8	41.67	90.11	17.8	6	6	5.061	165
Row 9
F/F or F/+ (n=6) vs. Cre F/+ (n=6)	95.72	137.4	-41.72	17.8	6	6	2.343	165
F/F or F/+ (n=6) vs. Cre F/F (n=6)	95.72	19.67	76.06	17.8	6	6	4.272	165
Cre F/+ (n=6) vs. Cre F/F (n=6)	137.4	19.67	117.8	17.8	6	6	6.615	165
Row 10
F/F or F/+ (n=6) vs. Cre F/+ (n=6)	90.94	120.3	-29.39	17.8	6	6	1.651	165
F/F or F/+ (n=6) vs. Cre F/F (n=6)	90.94	19.78	71.17	17.8	6	6	3.997	165
Cre F/+ (n=6) vs. Cre F/F (n=6)	120.3	19.78	100.6	17.8	6	6	5.648	165
Row 11
F/F or F/+ (n=6) vs. Cre F/+ (n=6)	85.28	132.6	-47.33	17.8	6	6	2.658	165
F/F or F/+ (n=6) vs. Cre F/F (n=6)	85.28	15.83	69.44	17.8	6	6	3.9	165
Cre F/+ (n=6) vs. Cre F/F (n=6)	132.6	15.83	116.8	17.8	6	6	6.559	165

## Sheet: 2e
	Significant?	P value	Mean of WT	Mean of cKO	Difference	SE of difference	t ratio	df
Blood Flow	Yes	0.030421	4.606	7.287	-2.681	1.174	2.285	27
Neuronal Signal	Yes	0.0335631	5.399	6.248	-0.8496	0.3794	2.239	27

## Sheet: 2f
	Significant?	P value	Mean of WT	Mean of cKO	Difference	SE of difference	t ratio	df
Blood Flow	Yes	0.047103	4.743	6.853	-2.11	0.9755	2.163	15

## Sheet: 3b
Column B	cKO (n=6)		Column C	cKO Paralysis (n=8)
vs.	vs.		vs.	vs.
Column A	WT (n=6)		Column B	cKO sCSDs (n=6)
Unpaired t test			Unpaired t test
P value	0.0229		P value	0.6442
P value summary	*		P value summary	ns
Significantly different (P < 0.05)?	Yes		Significantly different (P < 0.05)?	No
One- or two-tailed P value?	Two-tailed		One- or two-tailed P value?	Two-tailed
t, df	t=2.685, df=10		t, df	t=0.4737, df=12
How big is the difference?			How big is the difference?
Mean of column A	0		Mean of column B	0.09653
Mean of column B	0.09653		Mean of column C	0.1159
Difference between means (B - A) ± SEM	0.09653 ± 0.03595		Difference between means (C - B) ± SEM	0.01942 ± 0.04099
95% confidence interval	0.01643 to 0.1766		95% confidence interval	-0.06989 to 0.1087
R squared (eta squared)	0.419		R squared (eta squared)	0.01836
F test to compare variances			F test to compare variances
F, DFn, Dfd	Infinity, 5, 5		F, DFn, Dfd	1.788, 5, 7
P value	<0.0001		P value	0.4678
P value summary	****		P value summary	ns
Significantly different (P < 0.05)?	Yes		Significantly different (P < 0.05)?	No
Data analyzed			Data analyzed
Sample size, column A	6		Sample size, column B	6
Sample size, column B	6		Sample size, column C	8

## Sheet: 3h
Column B	cKO (n=7)			Column C	cKO sCSDs (n=6)
vs.	vs.			vs.	vs.
Column A	WT (n=6)			Column B	cKO LVAs (n=7)
Unpaired t test				Unpaired t test
P value	0.0237			P value	0.1307
P value summary	*			P value summary	ns
Significantly different (P < 0.05)?	Yes			Significantly different (P < 0.05)?	No
One- or two-tailed P value?	Two-tailed			One- or two-tailed P value?	Two-tailed
t, df	t=2.624, df=11			t, df	t=1.633, df=11
How big is the difference?				How big is the difference?
Mean of column A	0			Mean of column B	0.0377
Mean of column B	0.0377			Mean of column C	0.09653
Difference between means (B - A) ± SEM	0.03770 ± 0.01437			Difference between means (C - B) ± SEM	0.05883 ± 0.03602
95% confidence interval	0.006072 to 0.06933			95% confidence interval	-0.02044 to 0.1381
R squared (eta squared)	0.3849			R squared (eta squared)	0.1952
F test to compare variances				F test to compare variances
F, DFn, Dfd	Infinity, 6, 5			F, DFn, Dfd	6.339, 5, 6
P value	<0.0001			P value	0.0438
P value summary	****			P value summary	*
Significantly different (P < 0.05)?	Yes			Significantly different (P < 0.05)?	Yes
Data analyzed				Data analyzed
Sample size, column A	6			Sample size, column B	7
Sample size, column B	7			Sample size, column C	6

## Sheet: 3j
P value and statistical significance
Test	Chi-square
Chi-square, df	46.56, 1
z	6.824
P value	<0.0001
P value summary	****
One- or two-sided	Two-sided
Statistically significant (P < 0.05)?	Yes
Data analyzed	EEG Change	Control	Total
Row 1	94	39	133
Row 2	36	91	127
Total	130	130	260
Percentage of row total	EEG Change	Control
Row 1	70.68%	29.32%
Row 2	28.35%	71.65%
Percentage of column total	EEG Change	Control
Row 1	72.31%	30.00%
Row 2	27.69%	70.00%
Percentage of grand total	EEG Change	Control
Row 1	36.15%	15.00%
Row 2	13.85%	35.00%

## Sheet: 4d
	Significant?	P value	Mean of Ctrl Input	Mean of Ctrl IP	Difference	SE of difference	t ratio	df
Atp1a2	Yes	0.00358601	113.1	998.2	-885.1	144.4	6.131	4
Gfap	Yes	0.000102329	132.4	1781	-1648	106.7	15.45	4
Aldoc	Yes	0.000241677	409.3	5695	-5286	425.6	12.42	4
Apoe	Yes	0.00145402	225.3	3537	-3312	424.3	7.805	4
Aqp4	Yes	0.00530243	14.32	370.4	-356.1	64.66	5.507	4

## Sheet: 4e
	Significant?	P value	Mean of WT Input (n=3)	Mean of WT IP (n=3)	Difference	SE of difference	t ratio	df
Thy1	Yes	0.00142151	379.3	118.8	260.5	33.18	7.852	4
Syp	Yes	0.000871288	875.5	181.4	694.1	77.77	8.925	4
Ctss	Yes	0.00217208	5.141	1.165	3.976	0.5666	7.017	4
Aif1	Yes	0.0206722	2.337	1.246	1.091	0.2941	3.709	4
Cx3cr1	Yes	7.26386e-05	130.3	82.24	48.1	2.854	16.85	4
Flt1	Yes	0.0385822	1.428	0.6748	0.7537	0.2483	3.035	4
Mbp	Yes	0.00341522	712.2	341.9	370.3	59.61	6.213	4

[truncated: 46 more sheets: 4g, 5a, 5b, 5c, 5d, 5g, 6b, 6d, 6e, 6f, S2a, S2b, S2c, S2d, S2e, S2f, S2g, S2h, S3c, S3e …]
