# Supplementary material for: Astrocyte deletion of α2-Na/K ATPase triggers episodic motor paralysis in mice via a metabolic pathway
Source: Nat Commun. 2020 Dec 2;11:6164. doi: 10.1038/s41467-020-19915-2 (PMC7710756; doi:10.1038/s41467-020-19915-2)
Supplement: Supplementary file 17 — Source Data [file 41467_2020_19915_MOESM17_ESM.xlsx]

## Sheet: 1b
	Ctrl (n=4)				cKO (n=4)
P6	0.833642	0.810846	1.17895	1.25484	0.691356	0.772443	1.10765	1.05519
P12	0.848214	0.928195	1.27677	0.994815	0.321413	0.180804	0.651799	0.364124
P18	0.78187	1.47939	1.00347	0.861546	0.116226	0.32421	0.265172	0.0937524
P24	0.861546	1.41912	0.96929	0.843816	0.138216	0.145088	0.166662	0.122004

## Sheet: 1d
Ctrl	Het	cKO
0	0	0.204545
0	0	0.075
0	0	0.136364
0	0	0.0681818
0	0	0.125
0	0	0.0625
0	0	0.214286
	0	0.0416667

## Sheet: 1f
Age (Days)	F/F or F/+ (n=6)						Cre F/+ (n=6)						Cre F/F (n=6)
22	70.6667	27.6667	30.3333	29.3333	107.667	57.6667	44.3333	26.6667	33.3333	45	126	57.6667	40	33.3333	25.3333	20.3333	49	69
24	104	57	76.3333	72	132	87	71.6667	77	69.6667	83	93.6667	122.667	78	44.3333	53	47.6667	55.6667	89.3333
26	105.667	123	92.3333	81.3333	129.667	94	113.667	132.333	83	79	138.333	126	61	34.6667	39.3333	51.6667	42.3333	81.6667
28	123	158.667	118.333	56.6667	84	104.667	148.667	55.6667	135.667	95.3333	168	112.667	33	9.33333	40.6667	45	121	82
30	164.333	125.667	118.333	102	151.667	92.6667	153.667	92.6667	101	115	136	112.667	42	6	40.3333	17.6667	123.333	65
32	144	157	93	96.6667	140.667	84.3333	116.333	136	180	115	180	78.5	49.3333	65.3333	38.6667	18	97	34.3333
34	130	144.333	83	80.3333	101.667	52.3333	121.333	161.333	152.667	154	156.667	99	33	18.6667	14.6667	26.3333	60.6667	51.3333
36	161	125	109.667	98.3333	135.333	101.333	122.667	173.333	124.333	107	179.333	84	11	62.6667	6.66667	42.3333	82	45.3333
38	82.3333	94.6667	81.6667	49	166.667	100	178	149.667	149.333	94.3333	158.333	95	1.33333	15.6667	35.6667	5.33333	48.6667	11.3333
40	159	97	91	46	87.6667	65	142.667	125	162	80	118.667	93.6667	0	29	44	9.33333	19.6667	16.6667
42	174.667	81.3333	86.6667	38.6667	55.6667	74.6667	180	159.667	175.333	98.3333	112	70.3333	1	21	17	7	44.3333	4.66667

## Sheet: 2e
	WT																cKO
Blood Flow	4.4317	5.2529	5.2687	6.4583	5.4765	4.6088	4.6819	4.4434	4.2832	3.5914	3.7326	4.5616	3.9947	3.6999				3.8619	6.6505	8.327	4.5093	6.1958	7.7939	4.115	4.8392	5.5407	9.2969	6.0257	6.3752	4.7609	5.1808	5.7917
Neuronal Signal		4.8731	6.3792	6.4174	6.952	4.6888	4.7145	4.68	4.9452	4.8523	4.8167	4.2352	6.4367	5.4107	6.1819			5.1233	7.6861	6.2699	6.2333	8.7666	6.3987	4.941	4.5682	5.0209	6.8743	6.6544	7.3207	5.5639	5.8805	6.4253
By mouse
	WT						cKO
Blood Flow	5.65997	4.4317	4.9224	4.4434	3.86907	4.0854	8.327	5.2562	6.16633	7.2326	4.83163	5.24447
Neuronal Signal	6.54953	4.8731	4.69443	4.9452	4.63473	6.00977	6.2699	6.4047	7.13287	6.9498	4.84337	5.95657

## Sheet: 2f
	WT									cKO
Blood Flow	4.5764	4.8997	3.6733	4.7695	4.4482	3.3345	6.5224	5.7191		6.166	5.9664	10.7949	3.3437	4.9099	5.0571	8.9837	6.1486	10.3056
By mouse
	WT			cKO
Blood Flow	6.12075	4.38313	4.18407	8.4793	7.64243	4.4369

## Sheet: 3b
WT (n=6)	cKO sCSDs (n=6)
0	0.133333
0	0
0	0.220833
0	0.075
0	0
0	0.15

## Sheet: 3h
WT (n=6)	cKO LVAs (n=7)
0	0.00462963
0	0.00231481
0	0.0694444
0	0.0208333
0	0.0925926
0	0.0555556
	0.0185185

## Sheet: 3j
	EEG Change	Control
Any abnormal Behavior (rearing, paralyzed, ataxic)	94	39
All normal behavior (sleeping, eating, exploring)	36	91

## Sheet: 3k
								Bilateral
					Unlateral
		EEG Change	Control						EEG Change
	Abnormal Stationary Posture	15	12			EEG Change		Abnormal Stationary Posture	6
	Asleep and Abnormal Stationary Posture	24	8		Abnormal Stationary Posture	9		Asleep and Abnormal Stationary Posture	8
	Abnormal Walking	7	5		Asleep and Abnormal Stationary Posture	15		Abnormal Walking	2
	Paralyzed Some of the Time	25	3		Abnormal Walking	5		Paralyzed Some of the Time	20
	Paralyzed Entire Time	20	10		Paralyzed Some of the Time	5		Paralyzed Entire Time	12
	Paralyzed, Stationary and Walking	3	1		Paralyzed Entire Time	8		Paralyzed, Stationary and Walking	1
	Eating Entire Time	0	21		Paralyzed, Stationary and Walking	2		Eating Entire Time	0
	Asleep Entire Time	35	62		Eating Entire Time	0		Asleep Entire Time	19
	Normal Walking	1	8		Asleep Entire Time	17		Normal Walking	0
					Normal Walking	1

## Sheet: 4d
	Ctrl Input			Ctrl IP
Atp1a2	101.641	122.193	115.614	717.535	1081.03	1196.14
Gfap	129.884	150.776	116.398	1702.15	1990.96	1649.21
Aldoc	385.342	420.253	422.362	5098.59	5467.79	6518.82
Apoe	185.005	268.75	222.162	2718.51	3757.98	4135.44
Aqp4	11.4193	16.1189	15.4361	299.243	499.5	312.576

[truncated: 48 more sheets: 4e, 4g, 5a, 5b, 5c, 5d, 5f, 5g, 6b, 6d, 6e, 6f, S2a, S2b, S2c, S2d, S2e, S2f, S2g, S2h …]
